# Supplementary material for: Sequence diversification in recessive alleles of two host factor genes suggests adaptive selection for bymovirus resistance in cultivated barley from East Asia
Source: Theor Appl Genet. 2016 Nov 9;130(2):331–44. doi: 10.1007/s00122-016-2814-z (PMC5263206; doi:10.1007/s00122-016-2814-z)
Supplement: Supplementary file 2 — Supplementary material 2 (XLSX 190 kb) [file 122_2016_2814_MOESM2_ESM.xlsx]

## Sheet: Sheet1
Serial number	Accession name	Taxonomy	FAO country code	Region	eIF4E haplotype	PDIL5-1 haplotype	GT-43 haplotype	MCT-1 haplotype	Latitude	Longitude
1	BCC1565	Hordeum vulgare	ALB	EU		I			41.3256	19.8197
2	BCC1591	Hordeum vulgare	ALB	EU		I			41.3317	19.8318
3	HOR12797	Hordeum vulgare	ALB	EU		I			41.3317	19.8318
4	HOR12798	Hordeum vulgare	ALB	EU		I			41.3317	19.8318
5	HOR1281	Hordeum vulgare	ALB	EU		missing			41.1167	20.6833
6	HOR1381	Hordeum vulgare	ALB	EU		I			41.15	20.55
7	HOR739	Hordeum vulgare	ALB	EU		I			41.4525	19.5667
8	HOR740	Hordeum vulgare	ALB	EU		I			41.4544	20.5333
9	HOR741	Hordeum vulgare	ALB	EU		I			41.3333	19.8311
10	HOR749	Hordeum vulgare	ALB	EU		I			41.8167	20.4925
11	HOR756	Hordeum vulgare	ALB	EU		I			40.7878	20.1892
12	HOR772	Hordeum vulgare	ALB	EU		I			42.2947	19.5411
13	FT783	Hordeum vulgare	ALB	EU		I			41.3317	19.8318
14	PI331815	Hordeum vulgare	ALB	EU	wt0A	missing			42.3981	19.6456
15	PI331818	Hordeum vulgare	ALB	EU	wt0A	I			41.6333	20.2833
16	PI328450	Hordeum vulgare	ALB	EU	wt0A	missing			41.3167	19.8
17	PI328471	Hordeum vulgare	ALB	EU	wt0A	I			41.3167	19.8
18	PI328587	Hordeum vulgare	ALB	EU	wt0A	I			41.8117	20.4278
19	PI328595	Hordeum vulgare	ALB	EU	wt0A	I			40.9961	20.4825
20	PI328597	Hordeum vulgare	ALB	EU	wt0A	I			41.8153	20.4833
21	PI328598	Hordeum vulgare	ALB	EU	XXXIX	I	I	I	41.3167	19.8
22	PI328640	Hordeum vulgare	ALB	EU	wt0A	I			41.42	20.53
23	BCC1471	Hordeum vulgare	ARM	EU		I			40.1833	44.5167
24	HOR4157	Hordeum vulgare	ARM	EU		I			40.1833	44.5167
25	CIho4091	Hordeum vulgare	ARM	EU	wt0A	I			40.1833	44.5
26	PI61509	Hordeum vulgare	ARM	EU	wt0A	I			40.1833	44.5
27	PI61510	Hordeum vulgare	ARM	EU	wt0A	I			40.1833	44.5
28	PI61570	Hordeum vulgare	ARM	EU	wt0A	I			40.1833	44.5
29	CIho14301	Hordeum vulgare	ARM	EU	XI	missing			40.1833	44.5
30	CIho14391	Hordeum vulgare	ARM	EU	wt0A	missing			40.1833	44.5167
31	PI73299	Hordeum vulgare	ARM	EU	wt0A	missing			40.1833	44.5167
32	PI73301	Hordeum vulgare	ARM	EU	Missing	I	VII	I	40.1833	44.5167
33	BCC1324	Hordeum vulgare	AUT	EU		I			48.2082	16.3738
34	BCC1341	Hordeum vulgare	AUT	EU		I			48.2082	16.3738
35	BCC1407	Hordeum vulgare	AUT	EU		I			48.2083	16.3731
36	BCC1409	Hordeum vulgare	AUT	EU		I			48.2083	16.3731
37	BCC1431	Hordeum vulgare	AUT	EU		I			48.2083	16.3731
38	BCC1440	Hordeum vulgare	AUT	EU		I			48.2083	16.3731
39	BCC1529	Hordeum vulgare	AUT	EU		I			48.2083	16.3731
40	CIho34	Hordeum vulgare	AUT	EU	wt0A	I			48.2083	16.3731
41	HOR1	Hordeum vulgare	AUT	EU		I			48.2082	16.3738
42	HOR10094	Hordeum vulgare	AUT	EU		I			48.5	14.7642
43	HOR10630	Hordeum vulgare	AUT	EU		I			47.1289	10.9558
44	HOR10632	Hordeum vulgare	AUT	EU		I			48.5333	14.1833
45	HOR108	Hordeum vulgare	AUT	EU		I			48.2	16.35
46	HOR1320	Hordeum vulgare	AUT	EU		I			48.2082	16.3738
47	HOR2346	Hordeum vulgare	AUT	EU		missing			47	11.6
48	HOR3305	Hordeum vulgare	AUT	EU		I			48.2082	16.3738
49	HOR3777	Hordeum vulgare	AUT	EU		I			47.0289	12.8686
50	HOR3950	Hordeum vulgare	AUT	EU		I			47.0064	13.1667
51	HOR3952	Hordeum vulgare	AUT	EU		I			46.9789	14.1967
52	HOR3955	Hordeum vulgare	AUT	EU		I			47.0092	13.6056
53	HOR3958	Hordeum vulgare	AUT	EU		I			47.0967	13.6017
54	HOR3959	Hordeum vulgare	AUT	EU		I			47.2722	12.6447
55	HOR3960	Hordeum vulgare	AUT	EU		I			47.0289	12.8875
56	HOR3961	Hordeum vulgare	AUT	EU		I			47.8	13.0333
57	HOR828	Hordeum vulgare	AUT	EU		I			48.2	16.35
58	HOR9853	Hordeum vulgare	AUT	EU		I			48.5	14.7642
59	HOR9855	Hordeum vulgare	AUT	EU		I			48.15	14.6642
60	HOR9856	Hordeum vulgare	AUT	EU		I			48.15	14.6642
61	FT704	Hordeum vulgare	AUT	EU		I			48.2082	16.3738
62	PI129460	Hordeum vulgare	AUT	EU	wt0A	I			47.25	11.3333
63	PI183631	Hordeum vulgare	AUT	EU	wt0A	I			47.55	16.0833
64	PI183632	Hordeum vulgare	AUT	EU	wt0A	I			48.6667	15.6667
65	PI183633	Hordeum vulgare	AUT	EU	wt0A	I			48.2083	16.3731
66	PI183634	Hordeum vulgare	AUT	EU	wt0A	I			48.2083	16.3731
67	PI183635	Hordeum vulgare	AUT	EU	wt0A	I			48	15.8
68	PI183636	Hordeum vulgare	AUT	EU	wt0A	I			48.4	16.2167
69	PI350720	Hordeum vulgare	AUT	EU	wt0A	I			47.0333	9.95
70	PI350708	Hordeum vulgare	AUT	EU	wt0A	I			46.9928	13.15
71	BCC1339	Hordeum vulgare	BEL	EU		I			50.8503	4.35171
72	CIho3213	Hordeum vulgare	BEL	EU	wt0A	missing			50.8503	4.35171
73	HOR3313	Hordeum vulgare	BEL	EU		I			50.8503	4.35171
74	HOR3314	Hordeum vulgare	BEL	EU		I			50.8503	4.35171
75	HOR4140	Hordeum vulgare	BEL	EU		I			50.8503	4.35171
76	PI129442	Hordeum vulgare	BEL	EU	wt0B	I	I	II	50.8503	4.35171
77	PI129492	Hordeum vulgare	BEL	EU	missing	I			50.8503	4.35171
78	PI283445	Hordeum vulgare	BEL	EU	I	I	I	I	50.8503	4.35171
79	BCC1561	Hordeum vulgare	BGR	EU		I			42.6972	23.3233
80	BCC1562	Hordeum vulgare	BGR	EU		I			40.1033	29.3581
81	BCC1579	Hordeum vulgare	BGR	EU		I			42.6978	23.3217
82	HOR11224	Hordeum vulgare	BGR	EU		I			42.6978	23.3217
83	HOR13449	Hordeum vulgare	BGR	EU		I			42.2522	22.9814
84	HOR13450	Hordeum vulgare	BGR	EU		I			42.6978	23.3217
85	HOR13453	Hordeum vulgare	BGR	EU		missing			42.6978	23.3217
86	HOR13458	Hordeum vulgare	BGR	EU		I			42.6978	23.3217
87	HOR3199	Hordeum vulgare	BGR	EU		I			42.6978	23.3217
88	HOR3500	Hordeum vulgare	BGR	EU		I			42.6978	23.3217
89	HOR372	Hordeum vulgare	BGR	EU		I			43.5039	24.0722
90	HOR380	Hordeum vulgare	BGR	EU		I			43.2392	25.3025
91	HOR383	Hordeum vulgare	BGR	EU		I			43.8544	25.9586
92	HOR386	Hordeum vulgare	BGR	EU		I			42.1342	24.9533
93	HOR396	Hordeum vulgare	BGR	EU		I			42.3144	27.7669
94	HOR4380	Hordeum vulgare	BGR	EU		I			42.6978	23.3217
95	HOR4383	Hordeum vulgare	BGR	EU		I			42.6978	23.3217
96	HOR4386	Hordeum vulgare	BGR	EU		I			42.6978	23.3217
97	HOR4914	Hordeum vulgare	BGR	EU		I			42.6978	23.3217
98	HOR4919	Hordeum vulgare	BGR	EU		I			42.6978	23.3217
99	FT782	Hordeum vulgare	BGR	EU		I			42.6978	23.3217
100	PI327900	Hordeum vulgare	BGR	EU	wt0A	I	II	I	42.6833	23.3167
101	PI327903	Hordeum vulgare	BGR	EU	wt0A	I			42.6833	23.3167
102	PI327904	Hordeum vulgare	BGR	EU	wt0A	I			42.6833	23.3167
103	PI327905	Hordeum vulgare	BGR	EU	rym4	I			42.6833	23.3167
104	PI327906	Hordeum vulgare	BGR	EU	rym4	missing			42.6833	23.3167
105	PI327907	Hordeum vulgare	BGR	EU	rym4	missing			42.6833	23.3167
106	PI327908	Hordeum vulgare	BGR	EU	rym4	missing			42.6833	23.3167
107	PI327910	Hordeum vulgare	BGR	EU	wt0A	I			42.6833	23.3167
108	PI328152	Hordeum vulgare	BGR	EU	wt0A	I			42.6833	23.3167
109	PI328153	Hordeum vulgare	BGR	EU	wt0A	I			42.6833	23.3167
110	PI184084	Hordeum vulgare	BIH	EU	I	I			43.8269	17.0078
111	PI184086	Hordeum vulgare	BIH	EU	wt0A	I			43.6519	17.9614
112	PI184087	Hordeum vulgare	BIH	EU	wt0A	I			43.2586	18.1133
113	PI184089	Hordeum vulgare	BIH	EU	wt0A	I			43.1675	18.5344
114	PI253312	Hordeum vulgare	BIH	EU	wt0A	I			44.3167	17.6667
115	PI253313	Hordeum vulgare	BIH	EU	wt0A	I			44.4158	17.0861
116	PI264901	Hordeum vulgare	BIH	EU	rym4	I			43.4333	17.2833
117	PI264920	Hordeum vulgare	BIH	EU	XL	missing			43.2167	17.3667
118	PI344912	Hordeum vulgare	BIH	EU	rym4	missing			42.6667	18.3833
119	PI344914	Hordeum vulgare	BIH	EU	XL	missing			43.0286	18.3214
120	BCC1467	Hordeum vulgare	BLR	EU		I			42.6972	23.3233
121	HOR3388	Hordeum vulgare	BLR	EU		I			53.9	27.5667
122	BCC1361	Hordeum vulgare	CHE	EU		I			46.9479	7.44461
123	HOR12154	Hordeum vulgare	CHE	EU		I			46.7167	9.21667
124	HOR12166	Hordeum vulgare	CHE	EU		I			46.6667	8.76667
125	HOR12206	Hordeum vulgare	CHE	EU		I			46.8	9.21667
126	HOR3011	Hordeum vulgare	CHE	EU		I			46.9479	7.44461
127	FT411	Hordeum vulgare	CHE	EU		I			46.9479	7.44461
128	PI38057	Hordeum vulgare	CHE	EU	missing	I			47.3333	8.16667
129	PI38059	Hordeum vulgare	CHE	EU	wt0A	I			47.6	8.68333
130	PI38061	Hordeum vulgare	CHE	EU	wt0A	I			47.15	8.16667
131	PI38062	Hordeum vulgare	CHE	EU	wt0B	I	I	II	47.6	8.96667
132	PI370761	Hordeum vulgare	CHE	EU	wt0A	I			46.3167	7.86667
133	PI370765	Hordeum vulgare	CHE	EU	VI	I	II	I	46.6667	8.85
134	PI370769	Hordeum vulgare	CHE	EU	wt0A	I			46.6833	8.78333
135	PI370770	Hordeum vulgare	CHE	EU	missing	I			46.0333	8.88333
136	PI370777	Hordeum vulgare	CHE	EU	wt0A	missing			46.0333	8.88333
137	PI371012	Hordeum vulgare	CHE	EU	wt0A	missing			46.4833	8.28333
138	BCC1379	Hordeum vulgare	CZE	EU		I			50.0886	14.4214
139	BCC1414	Hordeum vulgare	CZE	EU		I			50.0886	14.4214
140	BCC1421	Hordeum vulgare	CZE	EU		I			50.0886	14.4214
141	BCC1432	Hordeum vulgare	CZE	EU		I			50.0886	14.4214
142	BCC1436	Hordeum vulgare	CZE	EU		I			48.8167	15.4667
143	BCC1437	Hordeum vulgare	CZE	EU		I			48.8167	15.4667
144	BCC1439	Hordeum vulgare	CZE	EU		I			50.0886	14.4214
145	BCC1444	Hordeum vulgare	CZE	EU		I			50.0886	14.4214
146	CIho27	Hordeum vulgare	CZE	EU	wt0A	I			50.3333	13.6667
147	CIho30	Hordeum vulgare	CZE	EU	wt0A	I			49.5833	17.25
148	CIho7559	Hordeum vulgare	CZE	EU	wt0A	I			50.0833	14.4167
149	HOR7344	Hordeum vulgare	CZE	EU		I			48.4333	18
150	HOR7380	Hordeum vulgare	CZE	EU		I			49.5197	18.8322
151	HOR7387	Hordeum vulgare	CZE	EU		I			49.4167	18.2261
152	PI101443	Hordeum vulgare	CZE	EU	wt0A	I			50.0833	14.4167
153	PI101444	Hordeum vulgare	CZE	EU	wt0A	I			50.0833	14.4167
154	PI101445	Hordeum vulgare	CZE	EU	wt0A	I			50.0833	14.4167
155	PI129453	Hordeum vulgare	CZE	EU	wt0A	I			50.0833	14.4167
156	PI268158	Hordeum vulgare	CZE	EU	missing	I			49.1667	16.6667
157	PI268161	Hordeum vulgare	CZE	EU	I	missing			49.1667	16.6667
158	PI268166	Hordeum vulgare	CZE	EU	wt0A	I			49.1667	16.6667
159	BCC1376	Hordeum vulgare	DNK	EU		I			55.6757	12.5787
160	BCC1392	Hordeum vulgare	DNK	EU		I			55.6757	12.5787
161	BCC1418	Hordeum vulgare	DNK	EU		I			55.6757	12.5787
162	CIho1388	Hordeum vulgare	DNK	EU	wt0A	I			55.6667	12.5667
163	CIho1390	Hordeum vulgare	DNK	EU	wt0A	I			55.6667	12.5667
164	CIho1391	Hordeum vulgare	DNK	EU	wt0A	I			55.6667	12.5667
165	CIho4287	Hordeum vulgare	DNK	EU	wt0A	I			55.6667	12.5667
166	CIho6503	Hordeum vulgare	DNK	EU	XXII	missing			60.3667	28.6
167	CIho6545	Hordeum vulgare	DNK	EU	wt0A	I	I	I	55.6667	12.5667
168	HOR4750	Hordeum vulgare	DNK	EU		I			55.6761	12.5683
169	HOR4815	Hordeum vulgare	DNK	EU		I			56.25	9.5
170	PI37707	Hordeum vulgare	DNK	EU	XXII	I	I	I	55.6667	12.5667
171	PI55386	Hordeum vulgare	DNK	EU	wt0A	I			55.6667	12.5833
172	PI327960	Hordeum vulgare	DNK	EU	wt0A	I			55.6667	12.5667
173	PI328828	Hordeum vulgare	DNK	EU	wt0A	I			55.6667	12.5667
174	BCC1521	Hordeum vulgare	ESP	EU		I			40.4168	-3.70379
175	BCC1522	Hordeum vulgare	ESP	EU		I			40.4168	-3.70379
176	BCC1523	Hordeum vulgare	ESP	EU		I			40.4168	-3.70379
177	BCC1572	Hordeum vulgare	ESP	EU		I			40.4168	-3.70379
178	CIho3531	Hordeum vulgare	ESP	EU	wt0B	I	I	II	42.55	-2.58333
179	HOR11188	Hordeum vulgare	ESP	EU		I			40.4168	-3.70379
180	HOR13500	Hordeum vulgare	ESP	EU		I			40.4168	-3.70379
181	HOR3938	Hordeum vulgare	ESP	EU		I			28.2914	-16.6289
182	FT521	Hordeum vulgare	ESP	EU		I			40.4168	-3.70379
183	PI24318	Hordeum vulgare	ESP	EU	XXVIII	missing			41	-5.63333
184	PI58051	Hordeum vulgare	ESP	EU	I	missing			40.0833	-3.86667
185	PI58053	Hordeum vulgare	ESP	EU	wt0A	I	I	I	41.0667	-4.71667
186	PI58059	Hordeum vulgare	ESP	EU	XXII	I	missing	I	41.8833	-4.55
187	PI58063	Hordeum vulgare	ESP	EU	XLII	missing			42.7333	-2.68333
188	PI58065	Hordeum vulgare	ESP	EU	wt0A	I			42.3167	-2.08333
189	BCC1448	Hordeum vulgare	FIN	EU		I			60.1667	24.9333
190	BCC1450	Hordeum vulgare	FIN	EU		I			60.1667	24.9333
191	BCC1453	Hordeum vulgare	FIN	EU		I			60.1667	24.9333
192	CIho6555	Hordeum vulgare	FIN	EU	wt0A	I			60.1667	24.9333
193	HOR9901	Hordeum vulgare	FIN	EU		I			61.9239	25.7481
194	PI265463	Hordeum vulgare	FIN	EU	XLI	missing			60.1667	24.9333
195	PI20909	Hordeum vulgare	FIN	EU	wt0A	I			60.1667	24.9333
196	PI63898	Hordeum vulgare	FIN	EU	wt0A	I			60.1667	24.9333
197	PI63899	Hordeum vulgare	FIN	EU	I	I	II	I	60.1667	24.9333
198	PI467654	Hordeum vulgare	FIN	EU	wt0A	I			60.1667	24.9333
199	PI467409	Hordeum vulgare	FIN	EU	wt0A	I			60.1667	24.9333
200	PI328138	Hordeum vulgare	FIN	EU	wt0A	I			60.1667	24.9333
201	PI175504	Hordeum vulgare	FIN	EU	wt0A	I			60.1667	24.9333
202	PI102156	Hordeum vulgare	FIN	EU	wt0A	I			60.5	25
203	BCC1312	Hordeum vulgare	FRA	EU		I			48.8566	2.35222
204	BCC1320	Hordeum vulgare	FRA	EU		I			48.8566	2.35222
205	BCC1321	Hordeum vulgare	FRA	EU		I			48.8566	2.35222
206	BCC1340	Hordeum vulgare	FRA	EU		I			48.8566	2.35222
207	BCC1345	Hordeum vulgare	FRA	EU		I			48.8566	2.35222
208	BCC1349	Hordeum vulgare	FRA	EU		I			48.8566	2.35222
209	BCC1350	Hordeum vulgare	FRA	EU		I			48.8566	2.35222
210	BCC1353	Hordeum vulgare	FRA	EU		I			48.8566	2.35222
211	BCC1355	Hordeum vulgare	FRA	EU		I			48.8566	2.35222
212	BCC1370	Hordeum vulgare	FRA	EU		I			48.8566	2.35222
213	BCC1371	Hordeum vulgare	FRA	EU		I			48.8566	2.35222
214	BCC1377	Hordeum vulgare	FRA	EU		I			48.8566	2.35222
215	BCC1380	Hordeum vulgare	FRA	EU		I			48.8566	2.35222
216	BCC1400	Hordeum vulgare	FRA	EU		I			48.8566	2.35222
217	BCC1423	Hordeum vulgare	FRA	EU		I			48.8566	2.35222
218	BCC1430	Hordeum vulgare	FRA	EU		I			48.8566	2.35222
219	BCC1445	Hordeum vulgare	FRA	EU		I			45.583	7.65
220	BCC1447	Hordeum vulgare	FRA	EU		I			48.8566	2.35222
221	CIho253	Hordeum vulgare	FRA	EU	III	I	III	I	48.8667	2.33333
222	Ciho254	Hordeum vulgare	FRA	EU	wt0A	I			48.8667	2.33333
223	CIho2995	Hordeum vulgare	FRA	EU	I	I	II	I	48.85	2.35
224	CIho7265	Hordeum vulgare	FRA	EU	wt0A	I			48.85	2.35
225	CIho7266	Hordeum vulgare	FRA	EU	wt0A	I			48.85	2.35
226	HOR10058	Hordeum vulgare	FRA	EU		I			45.4322	6.55694
227	HOR1133	Hordeum vulgare	FRA	EU		I			46.2167	2.21361
228	HOR13514	Hordeum vulgare	FRA	EU		I			48.8566	2.35222
229	HOR2917	Hordeum vulgare	FRA	EU		I			48.8566	2.35222
230	HOR2919	Hordeum vulgare	FRA	EU		I			48.8566	2.35222
231	HOR2920	Hordeum vulgare	FRA	EU		I			48.8566	2.35222
232	HOR2921	Hordeum vulgare	FRA	EU		I			48.8566	2.35222
233	HOR2922	Hordeum vulgare	FRA	EU		I			48.8566	2.35222
234	HOR3177	Hordeum vulgare	FRA	EU		I			48.8566	2.35222
235	HOR8260	Hordeum vulgare	FRA	EU		I			48.8566	2.35222
236	HOR976	Hordeum vulgare	FRA	EU		I			48.8566	2.35222
237	HOR9919	Hordeum vulgare	FRA	EU		I			45.4322	6.30569
238	PI129434	Hordeum vulgare	FRA	EU	I	I	I	I	48.0833	7.35
239	PI129435	Hordeum vulgare	FRA	EU	I	missing			48.85	2.35
240	PI129440	Hordeum vulgare	FRA	EU	wt0A	I			48.85	2.35
241	PI129497	Hordeum vulgare	FRA	EU	missing	I			48.85	2.35
242	PI174426	Hordeum vulgare	FRA	EU	wt0A	I			48.85	2.35
243	BCC1313	Hordeum vulgare	GBR	EU		I			51.5073	-0.127683
244	BCC1315	Hordeum vulgare	GBR	EU		I			51.5073	-0.127683
245	BCC1373	Hordeum vulgare	GBR	EU		I			51.5094	0.118319
246	BCC1378	Hordeum vulgare	GBR	EU		I			51.5094	0.118319
247	BCC1381	Hordeum vulgare	GBR	EU		I			51.5094	0.118319
248	BCC1382	Hordeum vulgare	GBR	EU		I			51.5094	0.118319
249	BCC1383	Hordeum vulgare	GBR	EU		I			51.5094	0.118319
250	BCC1404	Hordeum vulgare	GBR	EU		I			51.5094	0.118319
251	BCC1405	Hordeum vulgare	GBR	EU		I			51.5094	0.118319
252	BCC1408	Hordeum vulgare	GBR	EU		I			51.5094	0.118319
253	BCC1415	Hordeum vulgare	GBR	EU		I			51.5094	0.118319
254	BCC1428	Hordeum vulgare	GBR	EU		I			51.5094	0.118319
255	BCC1442	Hordeum vulgare	GBR	EU		I			51.5094	0.118319
256	CIho156	Hordeum vulgare	GBR	EU	wt0A	I			51.5	-0.116667
257	CIho169	Hordeum vulgare	GBR	EU	wt0A	missing			50.5333	-103.683
258	CIho5032	Hordeum vulgare	GBR	EU	I	missing			57	-4
259	CIho5035	Hordeum vulgare	GBR	EU	I	I	II	I	56	-4
260	HOR10855	Hordeum vulgare	GBR	EU		I			51.5073	-0.127683
261	HOR22	Hordeum vulgare	GBR	EU		I			51.5073	-0.127683
262	FT417	Hordeum vulgare	GBR	EU		I			51.5073	-0.127683
263	FT426	Hordeum vulgare	GBR	EU		I			51.5073	-0.127683
264	FT445	Hordeum vulgare	GBR	EU		I			51.5073	-0.127683
265	PI130740	Hordeum vulgare	GBR	EU	wt0A	I			58.85	-3.3
266	PI280418	Hordeum vulgare	GBR	EU	wt0A	I			53	-2
267	PI313112	Hordeum vulgare	GBR	EU	wt0A	missing			53	-2
268	PI315859	Hordeum vulgare	GBR	EU	XXVIII	I	III	I	51.5	-0.116667
269	PI57016	Hordeum vulgare	GBR	EU	III	I	III	I	53	-2
270	PI57034	Hordeum vulgare	GBR	EU	I	I	missing	I	53	-2
271	Optic	Hordeum vulgare	GBR	EU	wt0A	I			51.5	-0.116667
272	HOR10357	Hordeum vulgare	GEO	EU		I			43.0456	42.7297
273	HOR10360	Hordeum vulgare	GEO	EU		V			43.05	42.7167
274	HOR10463	Hordeum vulgare	GEO	EU		I			42.9164	43.0114
275	HOR10645	Hordeum vulgare	GEO	EU		missing			42.5467	45.6786
276	HOR10741	Hordeum vulgare	GEO	EU		V			42.65	45.15
277	HOR10749	Hordeum vulgare	GEO	EU		I			45.3667	45.6167
278	HOR10754	Hordeum vulgare	GEO	EU		V			45.3667	45.6167
279	HOR10774	Hordeum vulgare	GEO	EU		I			42.7167	45.35
280	HOR10972	Hordeum vulgare	GEO	EU		I			41.71	42.99
281	HOR10973	Hordeum vulgare	GEO	EU		I			41.71	42.99
282	HOR11320	Hordeum vulgare	GEO	EU		I			42.3	43.35
283	HOR9607	Hordeum vulgare	GEO	EU		I			42.3	43.35
284	HOR9612	Hordeum vulgare	GEO	EU		I			43.0333	42.7297
285	HOR9614	Hordeum vulgare	GEO	EU		V			43.0456	42.7297
286	HOR9615	Hordeum vulgare	GEO	EU		V			43.0456	42.7297
287	HOR9619	Hordeum vulgare	GEO	EU		I			43.0456	42.7297
288	HOR9626	Hordeum vulgare	GEO	EU		I			42.9164	43.0114
289	HOR9630	Hordeum vulgare	GEO	EU		I			42.4594	43.0878
290	HOR9816	Hordeum vulgare	GEO	EU		I			42.1	42.8
291	HOR9869	Hordeum vulgare	GEO	EU		V			42.9164	43.0114
292	HOR9871	Hordeum vulgare	GEO	EU		I			42.9164	43.0114
293	FT559	Hordeum vulgare	GEO	EU		I			41.71	44.793
294	FT560	Hordeum vulgare	GEO	EU		I			41.71	44.793
295	PI27801	Hordeum vulgare	GEO	EU	wt0A	III			41.7167	44.7833
296	PI27829	Hordeum vulgare	GEO	EU	wt0A	III			41.7167	44.7833
297	PI27933	Hordeum vulgare	GEO	EU	wt0A	III			41.7167	44.7833
298	PI57094	Hordeum vulgare	GEO	EU	wt0A	I			41.7	44.7833
299	PI57097	Hordeum vulgare	GEO	EU	wt0A	I			41.7	44.7833
300	PI57101	Hordeum vulgare	GEO	EU	wt0A	I			41.7	44.7833
301	PI57106	Hordeum vulgare	GEO	EU	wt0A	missing			41.7	44.7833
302	PI57114	Hordeum vulgare	GEO	EU	wt0A	missing			41.7	44.7833
303	BCC1302	Hordeum vulgare	DEU	EU		I			52.5192	13.4061
304	BCC1304	Hordeum vulgare	DEU	EU		I			52.5192	13.4061
305	BCC1307	Hordeum vulgare	DEU	EU		I			52.5192	13.4061
306	BCC1309	Hordeum vulgare	DEU	EU		I			52.5192	13.4061
307	BCC1316	Hordeum vulgare	DEU	EU		I			52.5192	13.4061
308	BCC1318	Hordeum vulgare	DEU	EU		I			52.5192	13.4061
309	BCC1325	Hordeum vulgare	DEU	EU		I			52.5192	13.4061
310	BCC1326	Hordeum vulgare	DEU	EU		I			52.5192	13.4061
311	BCC1328	Hordeum vulgare	DEU	EU		I			52.5192	13.4061
312	BCC1334	Hordeum vulgare	DEU	EU		I			52.5192	13.4061
313	BCC1344	Hordeum vulgare	DEU	EU		I			52.5192	13.4061
314	BCC1367	Hordeum vulgare	DEU	EU		III			52.5186	13.4081
315	BCC1384	Hordeum vulgare	DEU	EU		I			52.5186	13.4081
316	BCC1386	Hordeum vulgare	DEU	EU		I			52.5186	13.4081
317	BCC1391	Hordeum vulgare	DEU	EU		I			52.5186	13.4081
318	BCC1401	Hordeum vulgare	DEU	EU		I			52.5186	13.4081
319	BCC1403	Hordeum vulgare	DEU	EU		I			52.5186	13.4081
320	BCC1411	Hordeum vulgare	DEU	EU		III			52.5186	13.4081
321	BCC1413	Hordeum vulgare	DEU	EU		I			52.5186	13.4081
322	BCC1417	Hordeum vulgare	DEU	EU		I			52.5186	13.4081
323	BCC1419	Hordeum vulgare	DEU	EU		I			52.5186	13.4081
324	BCC1424	Hordeum vulgare	DEU	EU		I			52.5186	13.4081
325	BCC1425	Hordeum vulgare	DEU	EU		I			52.5186	13.4081
326	BCC1433	Hordeum vulgare	DEU	EU		I			49.4528	11.0778
327	BCC1441	Hordeum vulgare	DEU	EU		I			49.3833	6.83333
328	BCC1443	Hordeum vulgare	DEU	EU		I			54.5153	9.56972
329	BCC1507	Hordeum vulgare	DEU	EU		missing			52.5192	13.4061
330	BCC1510	Hordeum vulgare	DEU	EU		I			52.5192	13.4061
331	BCC1524	Hordeum vulgare	DEU	EU		I			48.5372	12.1522
332	BCC1558	Hordeum vulgare	DEU	EU		I			52.5192	13.4061
333	BCC1568	Hordeum vulgare	DEU	EU		I			52.5192	13.4061
334	BCC1570	Hordeum vulgare	DEU	EU		I			52.5192	13.4061
335	CIho408	Hordeum vulgare	DEU	EU	wt0A	missing			52.5	13.3833
336	CIho2700	Hordeum vulgare	DEU	EU	wt0A	I	II	I	51.6667	10.1
337	CIho4277	Hordeum vulgare	DEU	EU	wt0A	I			53.55	10
338	HOR10861	Hordeum vulgare	DEU	EU		I			52.5192	13.4061
339	HOR1116	Hordeum vulgare	DEU	EU		I			52.5192	13.4061
340	HOR1117	Hordeum vulgare	DEU	EU		I			52.5192	13.4061
341	HOR13	Hordeum vulgare	DEU	EU		I			52.5192	13.4061
342	HOR13169	Hordeum vulgare	DEU	EU		I			52.5192	13.4061
343	HOR13170	Hordeum vulgare	DEU	EU		I			52.5192	13.4061
344	HOR1326	Hordeum vulgare	DEU	EU		I			52.5192	13.4061
345	HOR1329	Hordeum vulgare	DEU	EU		I			52.5192	13.4061
346	HOR1361	Hordeum vulgare	DEU	EU		I			52.5192	13.4061
347	HOR14037	Hordeum vulgare	DEU	EU		I			51.1956	10.4614
348	HOR14364	Hordeum vulgare	DEU	EU		I			51.1956	10.4614
349	HOR15961	Hordeum vulgare	DEU	EU		I			51.1956	10.4614
350	HOR1868	Hordeum vulgare	DEU	EU		I			51.1956	10.4614
351	HOR2041	Hordeum vulgare	DEU	EU		I			52.5192	13.4061
352	HOR2048	Hordeum vulgare	DEU	EU		I			52.5192	13.4061
353	HOR2072	Hordeum vulgare	DEU	EU		I			51.1856	10.4714
354	HOR2195	Hordeum vulgare	DEU	EU		I			51.1856	10.4714
355	HOR2212	Hordeum vulgare	DEU	EU		I			51.1756	10.4914
356	HOR2269	Hordeum vulgare	DEU	EU		I			52.5192	13.4061
357	HOR2276	Hordeum vulgare	DEU	EU		I			52.5192	13.4061
358	HOR2962	Hordeum vulgare	DEU	EU		I			51.1956	10.4614
359	HOR3064	Hordeum vulgare	DEU	EU		I			52.5192	13.4061
360	HOR32	Hordeum vulgare	DEU	EU		I			52.5192	13.4061
361	HOR3242	Hordeum vulgare	DEU	EU		missing			52.5192	13.4061
362	HOR3244	Hordeum vulgare	DEU	EU		missing			52.5192	13.4061
363	HOR3246	Hordeum vulgare	DEU	EU		I			52.5192	13.4061
364	HOR3247	Hordeum vulgare	DEU	EU		I			52.5192	13.4061
365	HOR3248	Hordeum vulgare	DEU	EU		missing			52.5192	13.4061
366	HOR3251	Hordeum vulgare	DEU	EU		I			52.5192	13.4061
367	HOR354	Hordeum vulgare	DEU	EU		I			51.1756	10.4614
368	HOR357	Hordeum vulgare	DEU	EU		I			52.5192	13.4061
369	HOR3757	Hordeum vulgare	DEU	EU		I			51.1756	10.4914
370	HOR3799	Hordeum vulgare	DEU	EU		I			52.5192	13.4061
371	HOR4	Hordeum vulgare	DEU	EU		I			52.5192	13.4061
372	HOR9817	Hordeum vulgare	DEU	EU		I			52.5192	13.4061
373	Igri	Hordeum vulgare	DEU	EU		I			52.5192	13.4061
374	Naturel	Hordeum vulgare	DEU	EU		I			52.5192	13.4061
375	FT416	Hordeum vulgare	DEU	EU		I			52.5192	13.4061
376	FT418	Hordeum vulgare	DEU	EU		I			52.5192	13.4061
377	FT427	Hordeum vulgare	DEU	EU		I			52.5192	13.4061
378	FT430	Hordeum vulgare	DEU	EU		I			52.5192	13.4061
379	FT433	Hordeum vulgare	DEU	EU		I			52.5192	13.4061
380	FT442	Hordeum vulgare	DEU	EU		I			52.5192	13.4061
381	FT443	Hordeum vulgare	DEU	EU		III			52.5192	13.4061
382	FT593	Hordeum vulgare	DEU	EU		I			52.5192	13.4061
383	FT700	Hordeum vulgare	DEU	EU		I			52.5192	13.4061
384	PI25744	Hordeum vulgare	DEU	EU	I	I	II	I	49	11.5
385	PI5590	Hordeum vulgare	DEU	EU	I	I	I	I	49.7333	10.1667
386	PI5846	Hordeum vulgare	DEU	EU	I	I	I	I	49.95	10
387	PI5851	Hordeum vulgare	DEU	EU	I	I	I	I	49.65	11.4333
388	PI5862	Hordeum vulgare	DEU	EU	I	I	II	I	49	11.5
389	PI5873	Hordeum vulgare	DEU	EU	wt0A	I			49.95	10.0833
390	PI5890	Hordeum vulgare	DEU	EU	III	missing			49.45	11.0667
391	HOR1019	Hordeum vulgare	GRC	EU		missing			37.9837	23.7293
392	HOR1020	Hordeum vulgare	GRC	EU		I			37.9837	23.7293
393	HOR1022	Hordeum vulgare	GRC	EU		I			37.9837	23.7293
394	HOR1023	Hordeum vulgare	GRC	EU		I			37.9837	23.7293
395	HOR1030	Hordeum vulgare	GRC	EU		I			37.9837	23.7293
396	HOR1122	Hordeum vulgare	GRC	EU		I			35.2667	25.6167
397	HOR1127	Hordeum vulgare	GRC	EU		I			37.6667	22.1833
398	HOR1356	Hordeum vulgare	GRC	EU		I			37.9837	23.7293
399	BCC1566	Hordeum vulgare	GRC	EU		I			40.3139	21.7972
400	HOR1943	Hordeum vulgare	GRC	EU		I			37.6667	22.1833
401	HOR2281	Hordeum vulgare	GRC	EU		I			37.9837	23.7293
402	HOR2674	Hordeum vulgare	GRC	EU		I			35.2667	25.6167
403	HOR676	Hordeum vulgare	GRC	EU		I			35.2667	25.6167
404	HOR713	Hordeum vulgare	GRC	EU		I			37.6667	22.1833
405	HOR723	Hordeum vulgare	GRC	EU		I			37.9837	23.7293
406	HOR725	Hordeum vulgare	GRC	EU		I			37.6667	22.1833
407	HOR753	Hordeum vulgare	GRC	EU		I			38.3167	23.7617
408	HOR869	Hordeum vulgare	GRC	EU		I			35.3289	25.1383
409	HOR883	Hordeum vulgare	GRC	EU		I			37.6667	22.1833
410	HOR937	Hordeum vulgare	GRC	EU		I			39.0742	21.8242
411	HOR979	Hordeum vulgare	GRC	EU		I			37.9837	23.7293
412	HOR981	Hordeum vulgare	GRC	EU		I			37.9837	23.7293
413	HOR983	Hordeum vulgare	GRC	EU		I			37.9837	23.7293
414	HOR992	Hordeum vulgare	GRC	EU		I			37.9837	23.7293
415	HOR996	Hordeum vulgare	GRC	EU		I			37.9837	23.7293
416	FT360	Hordeum spontaneum	GRC	EU	wt0B	I	XVI	I	36.25	28.1667
417	FT361	Hordeum spontaneum	GRC	EU	wt0A	I			36.4	28.1667
418	FT784	Hordeum vulgare	GRC	EU		I			37.9837	23.7293
419	PI264897	Hordeum vulgare	GRC	EU	I	I	missing	I	35.5	23.8333
420	PI264895	Hordeum vulgare	GRC	EU	I	I	I	I	39.6667	19.75
421	PI264902	Hordeum vulgare	GRC	EU	wt0A	I			37.05	25.5
422	PI264903	Hordeum vulgare	GRC	EU	I	I	I	I	36.3833	25.4667
423	PI264907	Hordeum vulgare	GRC	EU	XL	missing			37.6167	24.3333
424	PI264908	Hordeum vulgare	GRC	EU	XLIII	missing			41.0167	25.1167
425	PI264909	Hordeum vulgare	GRC	EU	wt0B	I	I	II	40.85	25.75
426	PI264910	Hordeum vulgare	GRC	EU	wt0B	I	missing	II	40.85	25.8667
427	PI264925	Hordeum vulgare	GRC	EU	I	I	I	I	37.4	25.2667
428	PI264880	Hordeum vulgare	GRC	EU	I	I	I	I	35.2	25.0333
429	HOR182	Hordeum vulgare	HRV	EU		I			45.1	15.2
430	PI184062	Hordeum vulgare	HRV	EU	wt0A	I			45.2222	19.3769
431	PI184065	Hordeum vulgare	HRV	EU	missing	I			45.7503	18.7331
432	PI184072	Hordeum vulgare	HRV	EU	missing	I			45.4347	17.7261
433	PI184074	Hordeum vulgare	HRV	EU	I	I			46.1608	15.8789
434	PI184079	Hordeum vulgare	HRV	EU	wt0A	I			44.6494	15.3833
435	PI184091	Hordeum vulgare	HRV	EU	wt0A	missing			44.8408	15.6758
436	PI264876	Hordeum vulgare	HRV	EU	I	I			43.4447	16.6886
437	PI344917	Hordeum vulgare	HRV	EU	rym4	missing			42.6506	18.0886
438	PI264923	Hordeum vulgare	HRV	EU	rym4	XXIV	I	II	45.2333	13.9333
439	PI264922	Hordeum vulgare	HRV	EU	wt0A	I	I	I	45.4278	14.9111
440	BCC1332	Hordeum vulgare	HUN	EU		I			47.4979	19.0402
441	BCC1338	Hordeum vulgare	HUN	EU		I			47.4979	19.0402
442	BCC1356	Hordeum vulgare	HUN	EU		I			47.4979	19.0402
443	BCC1358	Hordeum vulgare	HUN	EU		I			47.4979	19.0402
444	BCC1397	Hordeum vulgare	HUN	EU		I			47.5	19.05
445	BCC1398	Hordeum vulgare	HUN	EU		I			47.5	19.05
446	HOR3085	Hordeum vulgare	HUN	EU		I			47.4979	19.0402
447	HOR3759	Hordeum vulgare	HUN	EU		I			47.1622	19.5031
448	PI232914	Hordeum vulgare	HUN	EU	I	I			47.4979	19.0402
449	PI254409	Hordeum vulgare	HUN	EU	I	I			47.9	20.3833
450	PI328678	Hordeum vulgare	HUN	EU	XXXVIII	missing			47.4979	19.0402
451	PI328783	Hordeum vulgare	HUN	EU	wt0A	missing			47.4979	19.0402
452	PI328784	Hordeum vulgare	HUN	EU	wt0A	I			47.4979	19.0402
453	PI329123	Hordeum vulgare	HUN	EU	wt0A	I			47.4979	19.0402
454	PI329124	Hordeum vulgare	HUN	EU	wt0A	I			47.4979	19.0402
455	PI636055	Hordeum vulgare	HUN	EU	wt0A	I			47.0167	18.2
456	PI636056	Hordeum vulgare	HUN	EU	wt0A	I			48.3	21.5333
457	PI636057	Hordeum vulgare	HUN	EU	wt0A	I			46.8667	21.5833
458	BCC1389	Hordeum vulgare	IRL	EU		I			53.3425	-6.26583
459	BCC1303	Hordeum vulgare	ITA	EU		I			41.9015	12.4608
460	BCC1587	Hordeum vulgare	ITA	EU		I			41.9015	12.4608
461	BCC1589	Hordeum vulgare	ITA	EU		I			41.8833	12.4833
462	BCC1590	Hordeum vulgare	ITA	EU		I			41.9015	12.4608
463	BCC1596	Hordeum vulgare	ITA	EU		I			41.9015	12.4608
464	HOR10364	Hordeum vulgare	ITA	EU		III			39.0836	16.3728
465	HOR10778	Hordeum vulgare	ITA	EU		I			41.9015	12.4608
466	HOR10782	Hordeum vulgare	ITA	EU		I			41.9017	13.8825
467	HOR10937	Hordeum vulgare	ITA	EU		I			42.55	12.9833
468	HOR11123	Hordeum vulgare	ITA	EU		I			45.8719	10.3017
469	HOR12750	Hordeum vulgare	ITA	EU		I			41.9015	12.4608
470	HOR12832	Hordeum vulgare	ITA	EU		I			41.9015	12.4608
471	HOR2285	Hordeum vulgare	ITA	EU		I			41.9015	12.4608
472	HOR9308	Hordeum vulgare	ITA	EU		missing			41.4428	14.9508
473	HOR9309	Hordeum vulgare	ITA	EU		I			41.4428	14.9508
474	HOR9702	Hordeum vulgare	ITA	EU		I			40.3906	15.0875
475	FT395	Hordeum vulgare	ITA	EU		I			41.9015	12.4608
476	FT785	Hordeum vulgare	ITA	EU		I			41.9015	12.4608
477	CIho424	Hordeum vulgare	ITA	EU	III	I	III	I	45.4667	9.2
478	CIho11329	Hordeum vulgare	ITA	EU	wt0A	I			41.1333	13.8667
479	PI264864	Hordeum vulgare	ITA	EU	I	missing			44.47	9.92
480	PI264888	Hordeum vulgare	ITA	EU	I	I	missing	I	37.32	14.95
481	PI264889	Hordeum vulgare	ITA	EU	I	I	III	I	37.6333	14.7667
482	PI264894	Hordeum vulgare	ITA	EU	I	I	I	I	38.45	16.5833
483	PI327981	Hordeum vulgare	ITA	EU	wt0A	I			41.9015	12.4608
484	PI328460	Hordeum vulgare	ITA	EU	wt0A	III			41.9015	12.4608
485	PI328461	Hordeum vulgare	ITA	EU	wt0A	III			41.9015	12.4608
486	BCC1472	Hordeum vulgare	LTU	EU		I			54.6833	25.2667
487	PI87403	Hordeum vulgare	LTU	EU	I	I	II	I	54.6833	25.2667
488	PI87404	Hordeum vulgare	LTU	EU	wt0A	missing			54.6833	25.2667
489	HOR4720	Hordeum vulgare	LVA	EU		I			56.6483	23.7139
490	CIho392	Hordeum vulgare	MDA	EU	wt0A	I			47	28.8667
491	HOR3226	Hordeum vulgare	MDA	EU		I			47.0269	28.8416
492	PI327657	Hordeum vulgare	MDA	EU	wt0A	I			47	28.8667
493	PI372107	Hordeum vulgare	MDA	EU	wt0A	I			47	28.8667
494	PI184064	Hordeum vulgare	MKD	EU	I	missing			41.5006	22.5289
495	PI250968	Hordeum vulgare	MKD	EU	wt0A	I			41	20.75
496	PI264913	Hordeum vulgare	MKD	EU	wt0A	missing			41.4667	22.1833
497	PI344864	Hordeum vulgare	MKD	EU	wt0A	I			41.7667	21.75
498	PI344870	Hordeum vulgare	MKD	EU	XXXVIII	missing			42	21.4
499	PI344871	Hordeum vulgare	MKD	EU	wt0A	I			42.1322	21.7144
500	PI344874	Hordeum vulgare	MKD	EU	wt0A	missing			41.8	20.9
501	PI344879	Hordeum vulgare	MKD	EU	wt0A	I			41.85	22.0333
502	PI344881	Hordeum vulgare	MKD	EU	wt0B	I			41.9	22.3667
503	PI344890	Hordeum vulgare	MKD	EU	XXXIX	missing			41.4	22.6167
504	BCC1310	Hordeum vulgare	NLD	EU		I			52.3702	4.89517
505	BCC1336	Hordeum vulgare	NLD	EU		I			52.3702	4.89517
506	BCC1357	Hordeum vulgare	NLD	EU		I			52.3702	4.89517
507	BCC1368	Hordeum vulgare	NLD	EU		I			52.3702	4.89044
508	BCC1374	Hordeum vulgare	NLD	EU		I			52.3702	4.89044
509	BCC1387	Hordeum vulgare	NLD	EU		I			52.3702	4.89044
510	BCC1394	Hordeum vulgare	NLD	EU		I			52.3702	4.89044
511	BCC1395	Hordeum vulgare	NLD	EU		I			52.3702	4.89044
512	BCC1420	Hordeum vulgare	NLD	EU		I			52.3702	4.89044
513	BCC1422	Hordeum vulgare	NLD	EU		I			52.3702	4.89044
514	BCC1452	Hordeum vulgare	NLD	EU		I			52.3702	4.89044
515	CIho1393	Hordeum vulgare	NLD	EU	wt0A	I			52.3667	4.88333
516	CIho1394	Hordeum vulgare	NLD	EU	wt0A	I			52.3667	4.88333
517	CIho5950	Hordeum vulgare	NLD	EU	wt0A	I			52.3667	4.88333
518	HOR16	Hordeum vulgare	NLD	EU		I			52.3702	4.89517
519	HOR17	Hordeum vulgare	NLD	EU		I			52.3702	4.89517
520	HOR18	Hordeum vulgare	NLD	EU		I			52.3702	4.89517
521	FT419	Hordeum vulgare	NLD	EU		I			52.3702	4.89517
522	PI52517	Hordeum vulgare	NLD	EU	wt0B	I	I	II	53.25	6.75
523	PI52518	Hordeum vulgare	NLD	EU	wt0A	I			53.25	6.75
524	PI52825	Hordeum vulgare	NLD	EU	wt0A	I			53.25	6.75
525	PI52840	Hordeum vulgare	NLD	EU	wt0A	I			52.5833	4.91667
526	PI243180	Hordeum vulgare	NLD	EU	VIII	missing			52	5.83333
527	PI355139	Hordeum vulgare	NLD	EU	wt0A	I			52.3667	4.88333
528	CIho4981	Hordeum vulgare	NOR	EU	wt0A	I			64.6833	21.2333
529	CIho4982	Hordeum vulgare	NOR	EU	wt0A	I			64.6833	21.2333
530	CIho6556	Hordeum vulgare	NOR	EU	I	I			64.6833	21.2333
531	CIho6557	Hordeum vulgare	NOR	EU	I	I			64.6833	21.2333
532	PI40645	Hordeum vulgare	NOR	EU	missing	I			64.6833	21.2333
533	PI54912	Hordeum vulgare	NOR	EU	wt0A	I			62.5	9.66667
534	PI54915	Hordeum vulgare	NOR	EU	II	I	III	I	66.2	12.5833
535	PI54916	Hordeum vulgare	NOR	EU	wt0A	I			64.6833	21.2333
536	PI54917	Hordeum vulgare	NOR	EU	wt0A	I			61.3167	12.2667
537	PI54914	Hordeum vulgare	NOR	EU	wt0A	I			64.6833	21.2333
538	BCC1333	Hordeum vulgare	POL	EU		I			52.2297	21.0122
539	BCC1372	Hordeum vulgare	POL	EU		I			52.2167	21.0333
540	BCC1385	Hordeum vulgare	POL	EU		I			52.2167	21.0333
541	BCC1582	Hordeum vulgare	POL	EU		I			52.2297	21.0122
542	HOR10249	Hordeum vulgare	POL	EU		I			52.4061	21.3317
543	HOR10410	Hordeum vulgare	POL	EU		I			52.4061	21.3317
544	HOR10600	Hordeum vulgare	POL	EU		I			49.5094	19.1128
545	HOR10635	Hordeum vulgare	POL	EU		missing			52.4061	21.3317
546	HOR3078	Hordeum vulgare	POL	EU		missing			52.2297	21.0122
547	HOR3211	Hordeum vulgare	POL	EU		I			52.2297	21.0122
548	HOR3212	Hordeum vulgare	POL	EU		I			52.2297	21.0122
549	HOR7484	Hordeum vulgare	POL	EU		I			49.4097	20.3028
550	HOR7515	Hordeum vulgare	POL	EU		I			49.4097	20.3028
551	HOR7519	Hordeum vulgare	POL	EU		I			49.4214	20.9528
552	HOR7531	Hordeum vulgare	POL	EU		I			49.4803	22.0694
553	HOR7537	Hordeum vulgare	POL	EU		I			49.335	22.4103
554	HOR7540	Hordeum vulgare	POL	EU		I			49.6156	22.4286
555	HOR7542	Hordeum vulgare	POL	EU		I			49.3306	22.2853
556	HOR8808	Hordeum vulgare	POL	EU		I			50.2442	21.7761
557	HOR8812	Hordeum vulgare	POL	EU		I			49.4803	22.0694
558	HOR8813	Hordeum vulgare	POL	EU		I			49.5333	21.9667
559	HOR8816	Hordeum vulgare	POL	EU		I			49.6239	20.9478
560	HOR8817	Hordeum vulgare	POL	EU		I			49.6239	20.9478
561	HOR8818	Hordeum vulgare	POL	EU		I			49.6239	20.9478
562	HOR8825	Hordeum vulgare	POL	EU		I			49.6239	20.9478
563	HOR8826	Hordeum vulgare	POL	EU		I			49.4214	20.9592
564	HOR8827	Hordeum vulgare	POL	EU		I			49.6333	20.6
565	HOR8828	Hordeum vulgare	POL	EU		I			49.6333	20.6
566	HOR8832	Hordeum vulgare	POL	EU		I			49.3933	20.1872
567	HOR8833	Hordeum vulgare	POL	EU		I			49.5083	20.2433
568	HOR8834	Hordeum vulgare	POL	EU		missing			49.5083	20.2433
569	HOR8854	Hordeum vulgare	POL	EU		I			49.6333	20.6
570	PI67383	Hordeum vulgare	POL	EU	III	missing			50	22.75
571	PI129424	Hordeum vulgare	POL	EU	I	I			50	20
572	PI129461	Hordeum vulgare	POL	EU	III	missing			50	20
573	PI129468	Hordeum vulgare	POL	EU	wt0A	I			50	20
574	PI129469	Hordeum vulgare	POL	EU	wt0A	I			50	20
575	PI129472	Hordeum vulgare	POL	EU	wt0A	I			50	20
576	PI129477	Hordeum vulgare	POL	EU	wt0A	I			50	20
577	PI129482	Hordeum vulgare	POL	EU	wt0A	I			50	20
578	PI129486	Hordeum vulgare	POL	EU	wt0A	I			50	20
579	PI467682	Hordeum vulgare	PRT	EU	wt0A	I			38.7167	-9.13333
580	PI467683	Hordeum vulgare	PRT	EU	XXVIII	I	I	I	39.65	-8.83333
581	PI467684	Hordeum vulgare	PRT	EU	I	I	missing	I	40.0333	-8.38333
582	PI467686	Hordeum vulgare	PRT	EU	I	missing			40.1167	-8.5
583	PI467687	Hordeum vulgare	PRT	EU	I	missing			39.75	-8.93333
584	PI467688	Hordeum vulgare	PRT	EU	wt0B	III	I	II	37.1833	-8.43333
585	PI467689	Hordeum vulgare	PRT	EU	wt0A	missing			38.8833	-7.16667
586	PI467691	Hordeum vulgare	PRT	EU	I	I	missing	I	38.5667	-7.9
587	PI467690	Hordeum vulgare	PRT	EU	I	I	missing	I	40.1167	-8.5
588	PI467692	Hordeum vulgare	PRT	EU	I	I	I	I	38.7	-9.13333
589	BCC1360	Hordeum vulgare	ROM	EU		I			44.4377	26.0974
590	BCC1559	Hordeum vulgare	ROM	EU		missing			44.4377	26.0974
591	BCC1578	Hordeum vulgare	ROM	EU		I			44.4377	26.0974
592	BCC1585	Hordeum vulgare	ROM	EU		I			44.4377	26.0974
593	CIho6275	Hordeum vulgare	ROM	EU	wt0A	I			44.4377	26.0974
594	CIho6276	Hordeum vulgare	ROM	EU	wt0A	I			44.4377	26.0974
595	HOR1340	Hordeum vulgare	ROM	EU		I			44.4377	26.0974
596	HOR1391	Hordeum vulgare	ROM	EU		I			45.9431	24.9667
597	HOR9450	Hordeum vulgare	ROM	EU		I			46.7814	23.0831
598	HOR9453	Hordeum vulgare	ROM	EU		I			46.7772	23.5997
599	PI328619	Hordeum vulgare	ROM	EU	wt0A	I			44.4377	26.0974
600	PI328626	Hordeum vulgare	ROM	EU	wt0A	I			44.4377	26.0974
601	PI328642	Hordeum vulgare	ROM	EU	wt0A	I			44.4377	26.0974
602	PI328643	Hordeum vulgare	ROM	EU	IV	missing			44.4377	26.0974
603	PI328644	Hordeum vulgare	ROM	EU	wt0A	I			44.4377	26.0974
604	PI328790	Hordeum vulgare	ROM	EU	wt0A	I			44.4377	26.0974
605	PI294743	Hordeum vulgare	ROM	EU	wt0A	I			46.7833	23.6167
606	PI306427	Hordeum vulgare	ROM	EU	IV	I	I	I	44.4377	26.0974
607	BCC1363	Hordeum vulgare	RUS	EU		I			55.7512	37.6184
608	BCC1364	Hordeum vulgare	RUS	EU		I			55.7512	37.6184
609	BCC1455	Hordeum vulgare	RUS	EU		I			59.9333	30.2667
610	BCC1456	Hordeum vulgare	RUS	EU		I			58.6	49.65
611	BCC1457	Hordeum vulgare	RUS	EU		I			55.75	37.6167
612	BCC1458	Hordeum vulgare	RUS	EU		I			56.8333	60.5833
613	BCC1459	Hordeum vulgare	RUS	EU		I			45.0333	38.9833
614	BCC1461	Hordeum vulgare	RUS	EU		I			54.9667	73.3833
615	BCC1463	Hordeum vulgare	RUS	EU		I			45.3333	134.667
616	BCC1479	Hordeum vulgare	RUS	EU		I			64.55	40.5333
617	BCC1480	Hordeum vulgare	RUS	EU		I			64.55	40.5333
618	BCC1481	Hordeum vulgare	RUS	EU		I			61.7833	34.35
619	BCC1482	Hordeum vulgare	RUS	EU		I			58.6	49.65
620	BCC1483	Hordeum vulgare	RUS	EU		I			59.2167	39.9
621	BCC1484	Hordeum vulgare	RUS	EU		I			57.7667	40.9333
622	BCC1485	Hordeum vulgare	RUS	EU		I			51.5333	46
623	BCC1487	Hordeum vulgare	RUS	EU		I			42.975	47.5019
624	BCC1488	Hordeum vulgare	RUS	EU		I			55.7512	37.6184
625	BCC1490	Hordeum vulgare	RUS	EU		I			62.0333	129.733
626	BCC1491	Hordeum vulgare	RUS	EU		I			62.0333	129.733
627	BCC1504	Hordeum vulgare	RUS	EU		I			56	92.9333
628	BCC1512	Hordeum vulgare	RUS	EU		I			55.7512	37.6184
629	BCC1513	Hordeum vulgare	RUS	EU		I			55.7512	37.6184
630	BCC1517	Hordeum vulgare	RUS	EU		I			55.7512	37.6184
631	BCC1518	Hordeum vulgare	RUS	EU		I			55.7512	37.6184
632	CIho875	Hordeum vulgare	RUS	EU	I	I	II	I	47.2167	38.9167
633	CIho2436	Hordeum vulgare	RUS	EU	XXX	I	III	I	55.75	37.6167
634	CIho2437	Hordeum vulgare	RUS	EU	wt0A	I			55.75	37.6167
635	CIho2354	Hordeum vulgare	RUS	EU	wt0A	missing			45.0333	38.9833
636	CIho2252	Hordeum vulgare	RUS	EU	wt0B	missing			55.75	37.6167
637	CIho2425	Hordeum vulgare	RUS	EU	wt0A	I	II	missing	64	44
638	CIho2632	Hordeum vulgare	RUS	EU	wt0A	I			48.5	135.1
639	Ciho2633	Hordeum vulgare	RUS	EU	wt0A	I			48.5	135.1
640	CIho2368	Hordeum vulgare	RUS	EU	wt0A	missing			48.5	135.1
641	CIho6537	Hordeum vulgare	RUS	EU	wt0A	I			54	128
642	CIho6538	Hordeum vulgare	RUS	EU	wt0A	I			54	128
643	HOR11190	Hordeum vulgare	RUS	EU		I			55.7512	37.6184
644	HOR13161	Hordeum vulgare	RUS	EU		I			55.7512	37.6184
645	HOR2446	Hordeum vulgare	RUS	EU		I			55.7512	37.6184
646	HOR3098	Hordeum vulgare	RUS	EU		I			55.7512	37.6184
647	HOR3230	Hordeum vulgare	RUS	EU		I			55.7512	37.6184
648	HOR3232	Hordeum vulgare	RUS	EU		I			55.7512	37.6184
649	HOR3233	Hordeum vulgare	RUS	EU		I			55.7512	37.6184
650	HOR3296	Hordeum vulgare	RUS	EU		I			55.7512	37.6184
651	HOR3318	Hordeum vulgare	RUS	EU		III			55.7512	37.6184
652	HOR3369	Hordeum vulgare	RUS	EU		I			55.7512	37.6184
653	HOR3386	Hordeum vulgare	RUS	EU		I			55.7512	37.6184
654	HOR3395	Hordeum vulgare	RUS	EU		I			55.7512	37.6184
655	HOR3397	Hordeum vulgare	RUS	EU		I			55.7512	37.6184
656	HOR3438	Hordeum vulgare	RUS	EU		missing			55.7512	37.6184
657	HOR3450	Hordeum vulgare	RUS	EU		I			55.7512	37.6184
658	HOR3451	Hordeum vulgare	RUS	EU		I			55.7512	37.6184
659	HOR3458	Hordeum vulgare	RUS	EU		I			55.7512	37.6184
660	HOR3474	Hordeum vulgare	RUS	EU		I			55.7512	37.6184
661	HOR4104	Hordeum vulgare	RUS	EU		I			55.7512	37.6184
662	HOR4198	Hordeum vulgare	RUS	EU		I			55.7512	37.6184
663	HOR7439	Hordeum vulgare	RUS	EU		I			55.7512	37.6184
664	HOR9292	Hordeum vulgare	RUS	EU		I			55.7512	37.6184
665	FT774	Hordeum vulgare	RUS	EU		I			55.7512	37.6184
666	PI58224	Hordeum vulgare	RUS	EU	wt0A	I	I	I	43.8	131.983
667	PI58225	Hordeum vulgare	RUS	EU	wt0A	I	I	I	43.8	131.983
668	PI58226	Hordeum vulgare	RUS	EU	wt0A	I	I	I	43.8	131.983
669	PI58227	Hordeum vulgare	RUS	EU	wt0A	I			43.8	131.983
670	PI58228	Hordeum vulgare	RUS	EU	wt0A	I			43.8	131.983
671	PI58230	Hordeum vulgare	RUS	EU	wt0A	I			43.8	131.983
672	PI58231	Hordeum vulgare	RUS	EU	wt0A	missing			43.8	131.983
673	PI58232	Hordeum vulgare	RUS	EU	wt0A	missing			43.8	131.983
674	PI467	Hordeum vulgare	RUS	EU	wt0A	I	I	I	61	33
675	PI58233	Hordeum vulgare	RUS	EU	wt0A	I			43.8	131.983
676	PI6023	Hordeum vulgare	RUS	EU	wt0A	I	I	VI	45.0333	41.9667
677	PI10220	Hordeum vulgare	RUS	EU	wt0A	I	II	I	53	36.25
678	PI37156	Hordeum vulgare	RUS	EU	wt0A	I	I	I	65	130
679	PI38307	Hordeum vulgare	RUS	EU	XII	missing			60	32
680	PI38313	Hordeum vulgare	RUS	EU	I	I	II	I	60	32
681	PI38324	Hordeum vulgare	RUS	EU	wt0A	I			60	32
682	PI48143	Hordeum vulgare	RUS	EU	wt0A	I			55.75	37.6167
683	PI75130	Hordeum vulgare	RUS	EU	wt0A	I	III	I	43	47
684	PI76501	Hordeum vulgare	RUS	EU	wt0A	I	missing	I	43	47
685	PI76512	Hordeum vulgare	RUS	EU	wt0A	I			42	48.1667
686	PI94803	Hordeum vulgare	RUS	EU	I	I			45.3	40.9
687	PI94874	Hordeum vulgare	RUS	EU	wt0A	missing			45.3	40.9
688	PI94876	Hordeum vulgare	RUS	EU	I	missing			45.3	40.9
689	CIho7782	Hordeum vulgare	SVK	EU	wt0A	missing			48.1333	17.1
690	HOR7335	Hordeum vulgare	SVK	EU		I			48.8547	17.6772
691	HOR7336	Hordeum vulgare	SVK	EU		I			48.7406	17.4
692	HOR7337	Hordeum vulgare	SVK	EU		I			48.5633	18.6631
693	HOR7338	Hordeum vulgare	SVK	EU		I			48.5633	18.6631
694	HOR7339	Hordeum vulgare	SVK	EU		I			48.5633	18.6631
695	HOR7340	Hordeum vulgare	SVK	EU		I			48.5633	18.6631
696	HOR7343	Hordeum vulgare	SVK	EU		I			48.5633	18.6631
697	HOR7350	Hordeum vulgare	SVK	EU		I			48.4833	19.6667
698	HOR7351	Hordeum vulgare	SVK	EU		I			48.4833	19.6667
699	HOR7353	Hordeum vulgare	SVK	EU		I			48.4833	19.6667
700	HOR7354	Hordeum vulgare	SVK	EU		I			48.4833	19.6667
701	HOR7355	Hordeum vulgare	SVK	EU		I			48.5914	20.0972
702	HOR7357	Hordeum vulgare	SVK	EU		I			48.2389	20.1094
703	HOR7358	Hordeum vulgare	SVK	EU		I			48.2389	20.1094
704	HOR7360	Hordeum vulgare	SVK	EU		I			49.0436	21.3331
705	HOR7361	Hordeum vulgare	SVK	EU		I			49.0436	21.3331
706	HOR7362	Hordeum vulgare	SVK	EU		I			49.0617	21.5817
707	HOR7363	Hordeum vulgare	SVK	EU		I			49.0617	21.5817
708	HOR7364	Hordeum vulgare	SVK	EU		I			49.0617	21.5817
709	HOR7365	Hordeum vulgare	SVK	EU		I			49.0617	21.5817
710	HOR7369	Hordeum vulgare	SVK	EU		I			49.1403	19.2928
711	HOR7370	Hordeum vulgare	SVK	EU		I			49.3639	19.5278
712	HOR7372	Hordeum vulgare	SVK	EU		I			49.3947	19.4014
713	HOR7373	Hordeum vulgare	SVK	EU		I			49.3692	19.1858
714	HOR7374	Hordeum vulgare	SVK	EU		I			49.3692	19.1858
715	HOR7375	Hordeum vulgare	SVK	EU		I			49.3675	19.1858
716	HOR7377	Hordeum vulgare	SVK	EU		I			49.3572	18.8928
717	HOR7389	Hordeum vulgare	SVK	EU		I			48.8	19.6778
718	HOR7390	Hordeum vulgare	SVK	EU		I			48.7383	20.1392
719	HOR7391	Hordeum vulgare	SVK	EU		I			49.0617	21.5817
720	HOR7393	Hordeum vulgare	SVK	EU		I			48.8	19.6778
721	HOR8615	Hordeum vulgare	SVK	EU		I			48.8217	20.9881
722	HOR8627	Hordeum vulgare	SVK	EU		I			49.3256	20.8278
723	HOR8629	Hordeum vulgare	SVK	EU		I			49.3256	20.8278
724	HOR8630	Hordeum vulgare	SVK	EU		I			49.3256	20.8278
725	HOR8633	Hordeum vulgare	SVK	EU		I			48.5281	22.1411
726	HOR8634	Hordeum vulgare	SVK	EU		I			48.5281	22.1411
727	HOR8635	Hordeum vulgare	SVK	EU		I			48.5281	22.1411
728	HOR8636	Hordeum vulgare	SVK	EU		I			48.9911	22.4381
729	HOR8638	Hordeum vulgare	SVK	EU		I			48.9675	22.4814
730	HOR8641	Hordeum vulgare	SVK	EU		I			48.9675	22.3144
731	HOR8643	Hordeum vulgare	SVK	EU		I			48.9675	22.3144
732	HOR8646	Hordeum vulgare	SVK	EU		I			49.2094	22.0492
733	HOR8647	Hordeum vulgare	SVK	EU		I			49.3061	21.6517
734	HOR8648	Hordeum vulgare	SVK	EU		I			49.3497	21.6633
735	HOR8649	Hordeum vulgare	SVK	EU		I			49.3622	21.7383
736	HOR8651	Hordeum vulgare	SVK	EU		I			49.3292	21.7319
737	HOR8675	Hordeum vulgare	SVK	EU		I			48.8019	18.1139
738	HOR8679	Hordeum vulgare	SVK	EU		I			48.9875	22.1519
739	HOR9636	Hordeum vulgare	SVK	EU		I			49	18
740	HOR9641	Hordeum vulgare	SVK	EU		I			49	18
741	HOR9642	Hordeum vulgare	SVK	EU		I			49	18
742	HOR9658	Hordeum vulgare	SVK	EU		I			48.915	17.8167
743	HOR9660	Hordeum vulgare	SVK	EU		I			48.915	17.8167
744	HOR9662	Hordeum vulgare	SVK	EU		I			49	18
745	HOR9670	Hordeum vulgare	SVK	EU		I			48.8833	17.8167
746	HOR9673	Hordeum vulgare	SVK	EU		I			49	18
747	HOR9675	Hordeum vulgare	SVK	EU		I			49	18
748	HOR9680	Hordeum vulgare	SVK	EU		I			48.9167	18.5
749	HOR9681	Hordeum vulgare	SVK	EU		I			48.9167	18.5
750	HOR9682	Hordeum vulgare	SVK	EU		I			48.7372	19.6056
751	HOR9684	Hordeum vulgare	SVK	EU		I			48.7372	19.6056
752	HOR9685	Hordeum vulgare	SVK	EU		I			48.8042	19.3889
753	HOR9692	Hordeum vulgare	SVK	EU		I			49.15	18.2153
754	HOR9693	Hordeum vulgare	SVK	EU		I			49.15	18.2153
755	HOR9695	Hordeum vulgare	SVK	EU		I			49.2247	18.4889
756	HOR9696	Hordeum vulgare	SVK	EU		I			49.2247	18.4889
757	HOR9700	Hordeum vulgare	SVK	EU		I			49.2442	18.465
758	PI294768	Hordeum vulgare	SVK	EU	wt0B	I	I	I	48.1333	17.1
759	PI290226	Hordeum vulgare	SVK	EU	wt0A	I			48.1333	17.1
760	PI290188	Hordeum vulgare	SVK	EU	I	I	missing	I	48.1333	17.1
761	PI184068	Hordeum vulgare	SVN	EU	I	I			45.9078	15.5972
762	PI321791	Hordeum vulgare	SVN	EU	missing	I			46.05	14.5
763	PI321814	Hordeum vulgare	SVN	EU	wt0A	missing			46.05	14.5
764	PI321821	Hordeum vulgare	SVN	EU	wt0A	missing			46.05	14.5
765	PI321835	Hordeum vulgare	SVN	EU	I	I	missing	I	46.05	14.5
766	PI321836	Hordeum vulgare	SVN	EU	wt0A	I			46.05	14.5
767	PI321837	Hordeum vulgare	SVN	EU	wt0A	I			46.05	14.5
768	PI321839	Hordeum vulgare	SVN	EU	wt0A	I			46.05	14.5
769	PI321840	Hordeum vulgare	SVN	EU	XVI	missing			46.05	14.5
770	BCC1390	Hordeum vulgare	SWE	EU		I			59.325	18.05
771	BCC1396	Hordeum vulgare	SWE	EU		I			59.325	18.05
772	BCC1399	Hordeum vulgare	SWE	EU		I			59.325	18.05
773	BCC1402	Hordeum vulgare	SWE	EU		I			59.325	18.05
774	BCC1410	Hordeum vulgare	SWE	EU		I			59.325	18.05
775	BCC1412	Hordeum vulgare	SWE	EU		I			59.325	18.05
776	BCC1416	Hordeum vulgare	SWE	EU		I			59.325	18.05
777	CIho1563	Hordeum vulgare	SWE	EU	wt0A	I			59.3167	18.05
778	CIho1613	Hordeum vulgare	SWE	EU	XXII	I	I	I	59.3167	18.05
779	CIho2512	Hordeum vulgare	SWE	EU	III	missing			59.3167	18.05
780	CIho6540	Hordeum vulgare	SWE	EU	wt0A	I			55.75	13.5
781	CIho6542	Hordeum vulgare	SWE	EU	wt0A	I			55.75	13.5
782	CIho6559	Hordeum vulgare	SWE	EU	wt0A	I			55.75	13.5
783	HOR1732	Hordeum vulgare	SWE	EU		I			59.35	18.0667
784	PI328033	Hordeum vulgare	SWE	EU	wt0A	I			59.3167	18.05
785	PI40647	Hordeum vulgare	SWE	EU	wt0A	I			64.7167	14.05
786	PI40648	Hordeum vulgare	SWE	EU	wt0A	I			64.2667	16.4
787	PI61339	Hordeum vulgare	SWE	EU	wt0A	I			59.3167	18.05
788	BCC1465	Hordeum vulgare	UKR	EU		I			48.0028	37.8053
789	BCC1466	Hordeum vulgare	UKR	EU		I			46.4833	30.7333
790	BCC1474	Hordeum vulgare	UKR	EU		I			44.9333	34.0999
791	BCC1493	Hordeum vulgare	UKR	EU		I			46.4833	30.7333
792	BCC1505	Hordeum vulgare	UKR	EU		I			48.4644	35.0461
793	BCC1506	Hordeum vulgare	UKR	EU		I			46.4833	30.7333
794	HOR13163	Hordeum vulgare	UKR	EU		I			50.4501	30.5234
795	HOR3322	Hordeum vulgare	UKR	EU		I			50.4501	30.5234
796	HOR3338	Hordeum vulgare	UKR	EU		I			50.4501	30.5234
797	HOR3347	Hordeum vulgare	UKR	EU		I			50.4501	30.5234
798	HOR3350	Hordeum vulgare	UKR	EU		I			50.4501	30.5234
799	HOR3351	Hordeum vulgare	UKR	EU		missing			50.4501	30.5234
800	HOR3354	Hordeum vulgare	UKR	EU		I			50.4501	30.5234
801	HOR3355	Hordeum vulgare	UKR	EU		missing			50.4501	30.5234
802	HOR3357	Hordeum vulgare	UKR	EU		I			50.4501	30.5234
803	HOR4163	Hordeum vulgare	UKR	EU		I			50.4501	30.5234
804	FT420	Hordeum vulgare	UKR	EU		missing			50.4501	30.5234
805	PI38535	Hordeum vulgare	UKR	EU	missing	I			45.5	34.8333
806	PI38536	Hordeum vulgare	UKR	EU	XXXV	I	III	I	45	34
807	PI48141	Hordeum vulgare	UKR	EU	wt0A	I			47	30
808	PI94787	Hordeum vulgare	UKR	EU	wt0A	missing			50	36.5
809	PI327871	Hordeum vulgare	UKR	EU	wt0A	missing			49.8333	24
810	PI327735	Hordeum vulgare	UKR	EU	wt0A	I			48.3333	23
811	PI327726	Hordeum vulgare	UKR	EU	wt0A	I			49.5	25.5
812	PI327718	Hordeum vulgare	UKR	EU	wt0A	I			48.5	35
813	PI327723	Hordeum vulgare	UKR	EU	wt0A	I			49.5	34
814	BCC1359	Hordeum vulgare	MKD	EU		I			44.8206	20.4622
815	BCC1434	Hordeum vulgare	MKD	EU		I			43.8667	18.4167
816	BCC1519	Hordeum vulgare	MKD	EU		I			44.8206	20.4622
817	BCC1520	Hordeum vulgare	MKD	EU		I			44.8206	20.4622
818	BCC1541	Hordeum vulgare	MKD	EU		I			44.8206	20.4622
819	CIho11821	Hordeum vulgare	MKD	EU	wt0A	I	IX	I	44.8206	20.4622
820	HOR308	Hordeum vulgare	MKD	EU		I			44.8206	20.4622
821	HOR3204	Hordeum vulgare	MKD	EU		I			44.8206	20.4622
822	HOR4016	Hordeum vulgare	MKD	EU		I			43.8667	18.4167
823	HOR4017	Hordeum vulgare	MKD	EU		I			43.8667	18.4167
824	HOR742	Hordeum vulgare	MKD	EU		I			43.8667	18.4167
825	HOR757	Hordeum vulgare	MKD	EU		I			43.9667	21.2333
826	PI184051	Hordeum vulgare	MKD	EU	I	I	II	I	45.3836	20.3819
827	PI184052	Hordeum vulgare	MKD	EU	I	I	missing	I	45.83	20.4619
828	PI184056	Hordeum vulgare	MKD	EU	I	I			45.2508	19.3919
829	PI344909	Hordeum vulgare	MKD	EU	wt0B	I			42.4825	18.5278
830	PI344915	Hordeum vulgare	MKD	EU	wt0A	missing			43.1375	17.7806
831	PI344945	Hordeum vulgare	MKD	EU	wt0A	missing			43.0333	20.3833
832	PI344955	Hordeum vulgare	MKD	EU	wt0A	I			42.8525	19.8608
833	PI344960	Hordeum vulgare	MKD	EU	wt0A	I			42.9667	19.1
834	PI184058	Hordeum vulgare	MKD	EU	I	I			45.7042	19.3797
835	BCC421	Hordeum vulgare	CHN	EA		I			33.0271	119.707
836	BCC423	Hordeum vulgare	CHN	EA		I			30.7135	103.403
837	BCC424	Hordeum vulgare	CHN	EA		I			39.9026	116.401
838	BCC427	Hordeum vulgare	CHN	EA		I			30.9678	112.231
839	BCC431	Hordeum vulgare	CHN	EA		I			39.9026	116.401
840	BCC432	Hordeum vulgare	CHN	EA		I			43.644	115.664
841	BCC434	Hordeum vulgare	CHN	EA		I			30.9678	112.231
842	BCC436	Hordeum vulgare	CHN	EA		I			45.75	126.633
843	BCC438	Hordeum vulgare	CHN	EA		I			45.75	126.633
844	BCC439	Hordeum vulgare	CHN	EA		I			45.75	126.633
845	BCC445	Hordeum vulgare	CHN	EA		I			45.75	126.633
846	BCC446	Hordeum vulgare	CHN	EA		I			45.75	126.633
847	BCC447	Hordeum vulgare	CHN	EA		I			45.75	126.633
848	BCC453	Hordeum vulgare	CHN	EA		II, rym11-b			38.0371	114.469
849	BCC454	Hordeum vulgare	CHN	EA		I			39.9026	116.401
850	BCC455	Hordeum vulgare	CHN	EA		I			39.9026	116.401
851	BCC456	Hordeum vulgare	CHN	EA		I			39.9026	116.401
852	BCC457	Hordeum vulgare	CHN	EA		I			39.9026	116.401
853	BCC458	Hordeum vulgare	CHN	EA		missing			39.9026	116.401
854	BCC459	Hordeum vulgare	CHN	EA		missing			39.9026	116.401
855	BCC460	Hordeum vulgare	CHN	EA		I			39.9026	116.401
856	BCC461	Hordeum vulgare	CHN	EA		II, rym11-b			31.8612	117.285
857	BCC462	Hordeum vulgare	CHN	EA		I			39.9026	116.401
858	BCC463	Hordeum vulgare	CHN	EA		II, rym11-b			28.6744	115.909
859	BCC464	Hordeum vulgare	CHN	EA		missing			39.9026	116.401
860	BCC465	Hordeum vulgare	CHN	EA		I			39.9026	116.401
861	BCC466	Hordeum vulgare	CHN	EA		I			39.9026	116.401
862	BCC467	Hordeum vulgare	CHN	EA		I			39.9026	116.401
863	BCC468	Hordeum vulgare	CHN	EA		VII,rym11-d			32.0617	118.763
864	BCC469	Hordeum vulgare	CHN	EA		VII,rym11-d			30.5465	114.342
865	BCC470	Hordeum vulgare	CHN	EA		I			39.9026	116.401
866	BCC471	Hordeum vulgare	CHN	EA		II, rym11-b			30.5465	114.342
867	BCC474	Hordeum vulgare	CHN	EA		I			39.9026	116.401
868	BCC475	Hordeum vulgare	CHN	EA		I			39.9026	116.401
869	BCC477	Hordeum vulgare	CHN	EA		I			39.9026	116.401
870	BCC478	Hordeum vulgare	CHN	EA		I			39.9026	116.401
871	BCC479	Hordeum vulgare	CHN	EA		I			39.9026	116.401
872	BCC480	Hordeum vulgare	CHN	EA		I			39.9026	116.401
873	BCC482	Hordeum vulgare	CHN	EA		I			39.9026	116.401
874	BCC483	Hordeum vulgare	CHN	EA		I			39.9026	116.401
875	BCC484	Hordeum vulgare	CHN	EA		II, rym11-b			30.5465	114.342
876	BCC502	Hordeum vulgare	CHN	EA		I			36.0867	120.341
877	BCC514	Hordeum vulgare	CHN	EA		I			39.9026	116.401
878	BCC520	Hordeum vulgare	CHN	EA		missing			39.9026	116.401
879	BCC947	Hordeum vulgare	CHN	EA		missing			39.9026	116.401
880	FT364	Hordeum spontaneum	CHN	EA	wt0A	I	I	I	25.8083	106.075
881	FT365	Hordeum spontaneum	CHN	EA	wt0A	I	I	I	31	101.15
882	FT388	Hordeum agriocrithon	CHN	EA		I			39.9026	116.401
883	FT389	Hordeum agriocrithon	CHN	EA		I			39.9026	116.401
884	FT390	Hordeum agriocrithon	CHN	EA		I			39.9026	116.401
885	FT392	Hordeum agriocrithon	CHN	EA		I			39.9026	116.401
886	FT403	Hordeum vulgare	CHN	EA		I			39.9026	116.401
887	FT519	Hordeum vulgare	CHN	EA		I			39.9026	116.401
888	FT548	Hordeum vulgare	CHN	EA		I			39.9026	116.401
889	HOR11030	Hordeum vulgare	CHN	EA		VII,rym11-d			39.9026	116.401
890	HOR11031	Hordeum vulgare	CHN	EA		I			39.9026	116.401
891	HOR11042	Hordeum vulgare	CHN	EA		I			39.9026	116.401
892	HOR11141	Hordeum vulgare	CHN	EA		VII,rym11-d			39.9026	116.401
893	HOR11521	Hordeum vulgare	CHN	EA		I			39.9026	116.401
894	HOR11523	Hordeum vulgare	CHN	EA		I			39.9026	116.401
895	HOR11524	Hordeum vulgare	CHN	EA		I			32.0667	118.767
896	HOR11525	Hordeum vulgare	CHN	EA		I			32.0667	118.767
897	HOR11526	Hordeum vulgare	CHN	EA		I			39.9026	116.401
898	HOR11531	Hordeum vulgare	CHN	EA		I			39.9026	116.401
899	HOR11532	Hordeum vulgare	CHN	EA		I			39.9026	116.401
900	HOR11533	Hordeum vulgare	CHN	EA		II, rym11-b			31.3	120.617
901	HOR11534	Hordeum vulgare	CHN	EA		missing			39.9026	116.401
902	HOR11535	Hordeum vulgare	CHN	EA		missing			39.9026	116.401
903	HOR11536	Hordeum vulgare	CHN	EA		missing			39.9026	116.401
904	HOR11537	Hordeum vulgare	CHN	EA		I			29.8833	121.767
905	HOR11538	Hordeum vulgare	CHN	EA		I			29.4667	121.867
906	HOR11539	Hordeum vulgare	CHN	EA		missing			29.2167	119.867
907	HOR11540	Hordeum vulgare	CHN	EA		I			29.4667	121.867
908	HOR11541	Hordeum vulgare	CHN	EA		I			33	120
909	HOR11542	Hordeum vulgare	CHN	EA		I			39.9026	116.401
910	HOR11543	Hordeum vulgare	CHN	EA		I			33	120
911	HOR11544	Hordeum vulgare	CHN	EA		I			29.5	120.9
912	HOR11545	Hordeum vulgare	CHN	EA		I			28.85	120.733
913	HOR11546	Hordeum vulgare	CHN	EA		I			29.15	121.033
914	HOR11547	Hordeum vulgare	CHN	EA		I			39.9026	116.401
915	HOR11548	Hordeum vulgare	CHN	EA		I			39.9026	116.401
916	HOR11549	Hordeum vulgare	CHN	EA		I			39.9026	116.401
917	HOR11550	Hordeum vulgare	CHN	EA		missing			39.9026	116.401
918	HOR11551	Hordeum vulgare	CHN	EA		I			30.6833	121.017
919	HOR11564	Hordeum vulgare	CHN	EA		I			39.1	112.983
920	HOR11565	Hordeum vulgare	CHN	EA		I			39.9026	116.401
921	HOR11566	Hordeum vulgare	CHN	EA		I			39.9026	116.401
922	HOR11568	Hordeum vulgare	CHN	EA		I			31.8639	117.281
923	HOR11573	Hordeum vulgare	CHN	EA		I			39.9026	116.401
924	HOR11574	Hordeum vulgare	CHN	EA		I			39.9026	116.401
925	HOR11575	Hordeum vulgare	CHN	EA		I			39.9026	116.401
926	HOR11647	Hordeum vulgare	CHN	EA		I			39.9026	116.401
927	HOR11648	Hordeum vulgare	CHN	EA		I			39.9026	116.401
928	HOR11649	Hordeum vulgare	CHN	EA		I			39.9026	116.401
929	HOR11650	Hordeum vulgare	CHN	EA		II, rym11-b			39.9026	116.401
930	HOR11651	Hordeum vulgare	CHN	EA		I			39.9026	116.401
931	HOR11652	Hordeum vulgare	CHN	EA		I			39.9026	116.401
932	HOR11653	Hordeum vulgare	CHN	EA		II, rym11-b			39.9026	116.401
933	HOR11654	Hordeum vulgare	CHN	EA		I			39.9026	116.401
934	HOR11655	Hordeum vulgare	CHN	EA		II, rym11-b			39.9026	116.401
935	HOR11656	Hordeum vulgare	CHN	EA		I			39.9026	116.401
936	HOR11657	Hordeum vulgare	CHN	EA		I			39.9026	116.401
937	HOR11804	Hordeum vulgare	CHN	EA		IX, rym11-e			29.6469	91.1172
938	HOR11903	Hordeum vulgare	CHN	EA		I			45	125
939	HOR11904	Hordeum vulgare	CHN	EA		I			39.9026	116.401
940	HOR11905	Hordeum vulgare	CHN	EA		I			39.9026	116.401
941	HOR11906	Hordeum vulgare	CHN	EA		I			39.9026	116.401
942	HOR11907	Hordeum vulgare	CHN	EA		I			39.9026	116.401
943	HOR11908	Hordeum vulgare	CHN	EA		I			39.9026	116.401
944	HOR11909	Hordeum vulgare	CHN	EA		I			39.9026	116.401
945	HOR11910	Hordeum vulgare	CHN	EA		missing			39.9026	116.401
946	HOR11911	Hordeum vulgare	CHN	EA		I			39.9026	116.401
947	HOR11912	Hordeum vulgare	CHN	EA		I			39.9026	116.401
948	HOR11913	Hordeum vulgare	CHN	EA		I			39.9026	116.401
949	HOR11914	Hordeum vulgare	CHN	EA		I			39.9026	116.401
950	HOR11915	Hordeum vulgare	CHN	EA		II, rym11-b			38.0371	114.469
951	HOR11916	Hordeum vulgare	CHN	EA		I			39.9026	116.401
952	HOR11917	Hordeum vulgare	CHN	EA		I			39.9026	116.401
953	HOR11918	Hordeum vulgare	CHN	EA		missing			39.9026	116.401
954	HOR11919	Hordeum vulgare	CHN	EA		I			39.9026	116.401
955	HOR11920	Hordeum vulgare	CHN	EA		I			39.9026	116.401
956	HOR11921	Hordeum vulgare	CHN	EA		I			39.9026	116.401
957	HOR11922	Hordeum vulgare	CHN	EA		II, rym11-b			34.7655	113.754
958	HOR11923	Hordeum vulgare	CHN	EA		I			39.9026	116.401
959	HOR11924	Hordeum vulgare	CHN	EA		I			39.9026	116.401
960	HOR11925	Hordeum vulgare	CHN	EA		I			39.9026	116.401
961	HOR11926	Hordeum vulgare	CHN	EA		I			39.9026	116.401
962	HOR11927	Hordeum vulgare	CHN	EA		I			39.9026	116.401
963	HOR11928	Hordeum vulgare	CHN	EA		I			39.9026	116.401
964	HOR11960	Hordeum vulgare	CHN	EA		I			39.9026	116.401
965	HOR11961	Hordeum vulgare	CHN	EA		I			39.9026	116.401
966	HOR11963	Hordeum vulgare	CHN	EA		I			39.9026	116.401
967	HOR11964	Hordeum vulgare	CHN	EA		I			39.9026	116.401
968	HOR12229	Hordeum vulgare	CHN	EA		I			39.9026	116.401
969	HOR12295	Hordeum vulgare	CHN	EA		missing			39.9026	116.401
970	HOR12303	Hordeum vulgare	CHN	EA		I			39.9026	116.401
971	HOR12304	Hordeum vulgare	CHN	EA		II, rym11-b			29	120
972	HOR12305	Hordeum vulgare	CHN	EA		I			39.9026	116.401
973	HOR12306	Hordeum vulgare	CHN	EA		I			39.9026	116.401
974	HOR12307	Hordeum vulgare	CHN	EA		I			39.9026	116.401
975	HOR12308	Hordeum vulgare	CHN	EA		I			39.9026	116.401
976	HOR12396	Hordeum vulgare	CHN	EA		I			39.9026	116.401
977	HOR12731	Hordeum vulgare	CHN	EA		missing			39.9026	116.401
978	HOR12732	Hordeum vulgare	CHN	EA		II, rym11-b			39.9026	116.401
979	HOR12737	Hordeum vulgare	CHN	EA		I			39.9026	116.401
980	HOR12738	Hordeum vulgare	CHN	EA		I			39.9026	116.401
981	HOR12739	Hordeum vulgare	CHN	EA		I			39.9026	116.401
982	HOR12806	Hordeum vulgare	CHN	EA		I			39.9026	116.401
983	HOR12807	Hordeum vulgare	CHN	EA		I			39.9026	116.401
984	HOR12808	Hordeum vulgare	CHN	EA		I			39.9026	116.401
985	HOR12809	Hordeum vulgare	CHN	EA		I			39.9026	116.401
986	HOR12810	Hordeum vulgare	CHN	EA		I			39.9026	116.401
987	HOR13399	Hordeum vulgare	CHN	EA		I			39.9026	116.401
988	HOR13467	Hordeum vulgare	CHN	EA		II, rym11-b			30.2674	120.153
989	HOR22155	Hordeum vulgare	CHN	EA		I			39.9026	116.401
990	HOR2279	Hordeum vulgare	CHN	EA		missing			39.9026	116.401
991	HOR2352	Hordeum vulgare	CHN	EA		missing			39.9026	116.401
992	HOR2355	Hordeum vulgare	CHN	EA		I			39.9026	116.401
993	HOR2360	Hordeum vulgare	CHN	EA		I			39.9026	116.401
994	HOR2363	Hordeum vulgare	CHN	EA		II, rym11-b			33.6261	114.697
995	HOR3299	Hordeum vulgare	CHN	EA		II, rym11-b			34.7655	113.754
996	HOR4196	Hordeum vulgare	CHN	EA		I			39.9026	116.401
997	HOR4553	Hordeum vulgare	CHN	EA		I			39.9026	116.401
998	HOR9288	Hordeum vulgare	CHN	EA		II, rym11-b			39.9026	116.401
999	HOR9483	Hordeum vulgare	CHN	EA		VIII, rym11-c			29.4833	118.733
1000	HOR9484	Hordeum vulgare	CHN	EA		I			39.9026	116.401
1047	CIho1160	Hordeum vulgare	CHN	EA	wt0A	missing			48	128
1049	CIho2267	Hordeum vulgare	CHN	EA	II	missing			30.8	111.333
1021	CIho2276	Hordeum vulgare	CHN	EA	wt0A	I	III	I	41.8	123.45
1087	CIho2320	Hordeum vulgare	CHN	EA	XXII	I			34.6667	103.383
1116	CIho2324	Hordeum vulgare	CHN	EA	XII	I	III	I	32	117
1088	CIho2448	Hordeum vulgare	CHN	EA	XXII	I			34.6667	103.383
1128	CIho2453	Hordeum vulgare	CHN	EA	II	I	I	I	24.45	118.083
1129	CIho2454	Hordeum vulgare	CHN	EA	II	missing			24.45	118.083
1037	CIho2459	Hordeum vulgare	CHN	EA	XXXII	I	III	I	32.3833	120.55
1038	CIho2461	Hordeum vulgare	CHN	EA	XIX	I	III	I	33	120
1039	CIho2462	Hordeum vulgare	CHN	EA	XIX	missing			33	120
1040	CIho2472	Hordeum vulgare	CHN	EA	XIII	I	III	I	31.8333	120.95
1041	CIho2473	Hordeum vulgare	CHN	EA	XII	missing			31.3833	120.95
1095	CIho2444	Hordeum vulgare	CHN	EA	II	I	missing	I	29.5667	106.583
1096	CIho2445	Hordeum vulgare	CHN	EA	XX	I	missing	I	29.5667	106.583
1097	CIho2551	Hordeum vulgare	CHN	EA	II	I			25.1	121.6
1079	CIho6496	Hordeum vulgare	CHN	EA	I	missing			32	90
1023	CIho10600	Hordeum vulgare	CHN	EA	II	I			36	119
1024	CIho10602	Hordeum vulgare	CHN	EA	II	missing			36	119
1025	CIho10605	Hordeum vulgare	CHN	EA	II	I			36	119
1026	CIho10612	Hordeum vulgare	CHN	EA	II	missing			36	119
1074	CIho14026	Hordeum vulgare	CHN	EA	wt0A	I			31.75	80.3667
1075	CIho14027	Hordeum vulgare	CHN	EA	wt0A	I			31.75	80.3667
1089	CIho14078	Hordeum vulgare	CHN	EA	XXII	I			38	102
1050	CIho14268	Hordeum vulgare	CHN	EA	wt0A	missing			39.9167	116.433
1051	Ciho14270	Hordeum vulgare	CHN	EA	II	I			40.25	116.5
1052	CIho14273	Hordeum vulgare	CHN	EA	XII	missing			39.9333	116.4
1053	CIho14275	Hordeum vulgare	CHN	EA	wt0A	missing			39.9333	116.4
1105	CIho14288	Hordeum vulgare	CHN	EA	II	I			39.1	112.983
1062	CIho14298	Hordeum vulgare	CHN	EA	wt0A	I	III	I	45.75	126.65
1063	CIho14299	Hordeum vulgare	CHN	EA	wt0A	I	I	I	45.75	126.65
1064	CIho14300	Hordeum vulgare	CHN	EA	wt0A	I	I	I	45.75	126.65
1001	CIho14374	Hordeum vulgare	CHN	EA	wt0A	I	I	I	42.5167	128.983
1076	CIho14403	Hordeum vulgare	CHN	EA	V	missing			32	9
1077	CIho14404	Hordeum vulgare	CHN	EA	wt0A	missing			32	90
1078	CIho14405	Hordeum vulgare	CHN	EA	wt0A	I			32	90
1002	PI68006	Hordeum vulgare	CHN	EA	wt0A	I	III	I	43.5	124.817
1003	PI68007	Hordeum vulgare	CHN	EA	wt0A	I	I	I	43.5	124.817
1004	PI69557	Hordeum vulgare	CHN	EA	wt0A	missing	missing	I	43.3	129.783
1005	PI69576	Hordeum vulgare	CHN	EA	wt0A	I			42.85	125.033
1006	PI69424	Hordeum vulgare	CHN	EA	wt0A	missing			43.3	125.1
1007	PI69594	Hordeum vulgare	CHN	EA	wt0A	missing			43	126
1008	PI69622	Hordeum vulgare	CHN	EA	wt0A	I	I	I	43	126
1009	PI69643	Hordeum vulgare	CHN	EA	wt0A	missing			43	126
1010	PI69662	Hordeum vulgare	CHN	EA	wt0A	missing			44.3667	126.333
1011	PI70806	Hordeum vulgare	CHN	EA	wt0A	missing			44.15	125.467
1012	PI70866	Hordeum vulgare	CHN	EA	wt0A	missing			44.6833	125.817
1013	PI20796	Hordeum vulgare	CHN	EA	wt0A	I	missing	I	41.8	123.45
1014	PI31385	Hordeum vulgare	CHN	EA	XIV	missing			29.5667	106.583
1015	PI57296	Hordeum vulgare	CHN	EA	wt0A	I	III	I	42.3	123.817
1016	PI64273	Hordeum vulgare	CHN	EA	wt0A	I	III	I	41.8	123.45
1017	PI65093	Hordeum vulgare	CHN	EA	wt0A	I			42.3	123.817
1018	PI69630	Hordeum vulgare	CHN	EA	wt0A	I	I	I	42.0022	119.56
1019	PI69845	Hordeum vulgare	CHN	EA	wt0A	I	III	I	41.8	123.45
1020	PI70840	Hordeum vulgare	CHN	EA	wt0A	I	I	I	41.7933	120.631
1022	PI54742	Hordeum vulgare	CHN	EA	wt0A	I	I	I	36	119
1027	PI31105	Hordeum vulgare	CHN	EA	XVII	missing			32.0667	118.767
1028	PI31106	Hordeum vulgare	CHN	EA	XVII	missing			32.0667	118.767
1029	PI34127	Hordeum vulgare	CHN	EA	XXXI	missing			31.3	120.617
1030	PI34129	Hordeum vulgare	CHN	EA	XXIII	missing			31.3	120.617
1031	PI39498	Hordeum vulgare	CHN	EA	XIV	missing			32.3833	120.55
1032	PI39499	Hordeum vulgare	CHN	EA	XIV	I			33	120
1033	PI39507	Hordeum vulgare	CHN	EA	XIII	missing			33	120
1034	PI39511	Hordeum vulgare	CHN	EA	XVIII	I	III	I	33	120
1035	PI39521	Hordeum vulgare	CHN	EA	XVIII	I	III	I	31.3833	120.95
1036	PI45463	Hordeum vulgare	CHN	EA	XIV	missing			31.75	120.25
1042	PI6601	Hordeum vulgare	CHN	EA	VI	missing			30.5833	114.267
1043	PI6658	Hordeum vulgare	CHN	EA	wt0A	I			31	112
1044	PI21669	Hordeum vulgare	CHN	EA	wt0A	missing			30.8	111.333
1045	PI21671	Hordeum vulgare	CHN	EA	II	missing			30.8	111.333
1046	PI22917	Hordeum vulgare	CHN	EA	wt0A	missing			28.95	89.6333
1048	PI39519	Hordeum vulgare	CHN	EA	wt0A	missing			31.2167	121.45
1054	PI65203	Hordeum vulgare	CHN	EA	II	missing			39.9333	116.4
1055	PI69422	Hordeum vulgare	CHN	EA	wt0A	missing			40.4667	115.817
1056	PI90455	Hordeum vulgare	CHN	EA	II	I	III	I	40.25	116.5
1057	PI34110	Hordeum vulgare	CHN	EA	XIV	I	III	I	36.2833	115.133
1058	PI63924	Hordeum vulgare	CHN	EA	II	I	III	I	39	116
1059	PI64128	Hordeum vulgare	CHN	EA	II	I			40.2	116.633
1060	PI69418	Hordeum vulgare	CHN	EA	wt0A	I			38.25	115.017
1061	PI69421	Hordeum vulgare	CHN	EA	wt0A	I			36.7167	114.517
1065	PI64370	Hordeum vulgare	CHN	EA	wt0A	missing			45.75	126.65
1066	PI65934	Hordeum vulgare	CHN	EA	XVI	I	missing	I	45.75	126.65
1067	PI69807	Hordeum vulgare	CHN	EA	I	I	I	I	45.75	126.65
1068	PI69802	Hordeum vulgare	CHN	EA	wt0A	I	III	I	45.75	126.65
1069	PI70858	Hordeum vulgare	CHN	EA	wt0A	I	I	I	45.75	126.65
1070	PI58415	Hordeum vulgare	CHN	EA	wt0A	missing			32	90
1071	PI60205	Hordeum vulgare	CHN	EA	wt0A	I			31.75	80.3667
1072	PI61274	Hordeum vulgare	CHN	EA	wt0A	I			32	90
1073	PI61275	Hordeum vulgare	CHN	EA	XXVI	I			29.6667	91.35
1080	PI30670	Hordeum vulgare	CHN	EA	wt0A	missing			38.4	77.25
1081	PI31792	Hordeum vulgare	CHN	EA	wt0A	I			42	86
1082	PI31793	Hordeum vulgare	CHN	EA	wt0A	I			42	86
1083	PI31794	Hordeum vulgare	CHN	EA	wt0A	missing			42	86
1084	PI31868	Hordeum vulgare	CHN	EA	wt0A	missing			42	86
1085	PI32042	Hordeum vulgare	CHN	EA	III	I			42	86
1086	PI33691	Hordeum vulgare	CHN	EA	XII	I			34.6667	103.383
1090	PI24159	Hordeum vulgare	CHN	EA	wt0B	missing			30	103
1091	PI24849	Hordeum vulgare	CHN	EA	wt0A	I			30.0833	101.867
1092	PI31384	Hordeum vulgare	CHN	EA	XX	missing			29.5667	106.583
1093	PI40325	Hordeum vulgare	CHN	EA	II	I	missing	I	30	103
1094	PI40326	Hordeum vulgare	CHN	EA	II	I	III	I	29.5667	106.583
1098	PI190780	Hordeum vulgare	CHN	EA	II	I			25.1	121.6
1099	PI190781	Hordeum vulgare	CHN	EA	wt0A	I	III	I	25.1	121.6
1100	PI65092	Hordeum vulgare	CHN	EA	wt0A	missing			49.2	119.7
1101	PI69289	Hordeum vulgare	CHN	EA	wt0A	missing			48.7833	121.933
1102	PI69406	Hordeum vulgare	CHN	EA	wt0A	I	I	I	42.5411	118.792
1103	PI69664	Hordeum vulgare	CHN	EA	wt0A	I			42.5411	118.784
1104	PI70795	Hordeum vulgare	CHN	EA	wt0A	I			49.1	121.033
1106	PI64369	Hordeum vulgare	CHN	EA	II	missing			37	112
1107	PI65197	Hordeum vulgare	CHN	EA	wt0A	I			39.1	112.983
1108	PI65205	Hordeum vulgare	CHN	EA	XVII	missing			39.1	112.983
1109	PI69621	Hordeum vulgare	CHN	EA	wt0A	I			37.1667	111.517
1110	PI64275	Hordeum vulgare	CHN	EA	I	I	II	I	34	114
1111	PI82682	Hordeum vulgare	CHN	EA	XIV	I			34.3833	115.617
1112	PI82683	Hordeum vulgare	CHN	EA	XII	missing			34.3833	115.617
1113	PI118717	Hordeum vulgare	CHN	EA	XIV	I	I	I	34	114
1114	PI32484	Hordeum vulgare	CHN	EA	XII	I			32.9594	117.191
1115	PI32485	Hordeum vulgare	CHN	EA	XII	I			32.9594	117.191
1117	PI72012	Hordeum vulgare	CHN	EA	XXIII	I	III	I	31.8639	117.281
1118	PI39500	Hordeum vulgare	CHN	EA	XXXVII	I	III	I	29.8833	121.767
1119	PI39503	Hordeum vulgare	CHN	EA	rym5	I	III	I	29.4667	121.867
1120	PI39504	Hordeum vulgare	CHN	EA	XVII	I	I	I	29	120
1121	PI39506	Hordeum vulgare	CHN	EA	XVII	I	III	missing	29.4667	121.867
1122	PI39509	Hordeum vulgare	CHN	EA	XII	missing			27.7833	120.617
1123	PI39514	Hordeum vulgare	CHN	EA	XXXI	I	III	I	28.85	120.733
1124	PI39525	Hordeum vulgare	CHN	EA	XX	I	III	I	28.9667	118.867
1125	PI39527	Hordeum vulgare	CHN	EA	XII	I	III	I	28.1333	121.217
1126	PI39520	Hordeum vulgare	CHN	EA	XVIII	I	III	I	29.1167	119.65
1127	PI39530	Hordeum vulgare	CHN	EA	XIII	I	III	I	30.6833	121.017
1130	PI38780	Hordeum vulgare	CHN	EA	XII	missing			24.4675	118.093
1131	PI65215	Hordeum vulgare	CHN	EA	XIII	I	missing	I	23.1167	113.25
1132	BCC586	Hordeum vulgare	JPN	EA		missing			35.6895	139.692
1133	BCC593	Hordeum vulgare	JPN	EA		I			35.6895	139.692
1134	BCC595	Hordeum vulgare	JPN	EA		I			35.6895	139.692
1135	BCC596	Hordeum vulgare	JPN	EA		I			35.6895	139.692
1136	BCC602	Hordeum vulgare	JPN	EA		I			35.6895	139.692
1137	BCC607	Hordeum vulgare	JPN	EA		I			35.6895	139.692
1138	BCC610	Hordeum vulgare	JPN	EA		I			35.6895	139.692
1139	BCC618	Hordeum vulgare	JPN	EA		I			35.6895	139.692
1140	BCC619	Hordeum vulgare	JPN	EA		I			35.6895	139.692
1141	BCC620	Hordeum vulgare	JPN	EA		I			35.6895	139.692
1142	BCC621	Hordeum vulgare	JPN	EA		I			36.75	139.75
1143	BCC622	Hordeum vulgare	JPN	EA		I			35.6895	139.692
1144	BCC623	Hordeum vulgare	JPN	EA		I			35.6895	139.692
1145	BCC625	Hordeum vulgare	JPN	EA		I			36.6486	138.194
1146	BCC626	Hordeum vulgare	JPN	EA		I			35.6895	139.692
1147	BCC631	Hordeum vulgare	JPN	EA		I			35.6895	139.692
1148	BCC639	Hordeum vulgare	JPN	EA		I			35.6895	139.692
1149	BCC642	Hordeum vulgare	JPN	EA		I			31.5965	130.557
1150	BCC647	Hordeum vulgare	JPN	EA		I			35.6895	139.692
1151	BCC648	Hordeum vulgare	JPN	EA		I			39.9833	141.217
1152	BCC649	Hordeum vulgare	JPN	EA		II, rym11-b			37.9162	139.036
1153	BCC650	Hordeum vulgare	JPN	EA		I			35.6895	139.692
1154	BCC651	Hordeum vulgare	JPN	EA		I			35.6895	139.692
1155	BCC657	Hordeum vulgare	JPN	EA		I			35.6895	139.692
1156	BCC660	Hordeum vulgare	JPN	EA		I			34.0833	134.533
1157	CIho958	Hordeum vulgare	JPN	EA	wt0A	missing			35.6833	139.7
1158	CIho2423	Hordeum vulgare	JPN	EA	XII	I			35.6833	138.667
1159	Ciho2205	Hordeum vulgare	JPN	EA	XIV	I			35.6833	139.7
1160	CIho2253	Hordeum vulgare	JPN	EA	XIV	I			35.9167	137.417
1161	CIho2319	Hordeum vulgare	JPN	EA	XIV	missing			35.6833	139.7
1162	CIho4622	Hordeum vulgare	JPN	EA	XVI	I			35.6833	139.7
1163	CIho6041	Hordeum vulgare	JPN	EA	XIV	I			35.6833	139.7
1164	CIho7359	Hordeum vulgare	JPN	EA	XVI	I			33.5	130.5
1165	CIho14399	Hordeum vulgare	JPN	EA	XVI	XXIX, rym11-f			35.6833	139.7
1166	HOR11132	Hordeum vulgare	JPN	EA		I			35.6895	139.692
1167	HOR11133	Hordeum vulgare	JPN	EA		I			35.6895	139.692
1168	HOR11143	Hordeum vulgare	JPN	EA		I			35.6895	139.692
1169	HOR11247	Hordeum vulgare	JPN	EA		I			35.6895	139.692
1170	HOR11277	Hordeum vulgare	JPN	EA		I			35.6895	139.692
1171	HOR11285	Hordeum vulgare	JPN	EA		I			35.6895	139.692
1172	HOR11286	Hordeum vulgare	JPN	EA		I			35.6895	139.692
1173	HOR11300	Hordeum vulgare	JPN	EA		I			35.6895	139.692
1174	HOR11527	Hordeum vulgare	JPN	EA		I			35.6895	139.692
1175	HOR11529	Hordeum vulgare	JPN	EA		I			35.75	139.75
1176	HOR11530	Hordeum vulgare	JPN	EA		I			35.75	139.5
1177	HOR11670	Hordeum vulgare	JPN	EA		I			37.5	140.25
1178	HOR11678	Hordeum vulgare	JPN	EA		I			31.6167	130.533
1179	HOR11681	Hordeum vulgare	JPN	EA		I			35.6895	139.692
1180	HOR11683	Hordeum vulgare	JPN	EA		I			35.6895	139.692
1181	HOR11684	Hordeum vulgare	JPN	EA		I			35.6895	139.692
1182	HOR11689	Hordeum vulgare	JPN	EA		I			35.6895	139.692
1183	HOR11690	Hordeum vulgare	JPN	EA		I			35.6895	139.692
1184	HOR11693	Hordeum vulgare	JPN	EA		I			35.6895	139.692
1185	HOR11694	Hordeum vulgare	JPN	EA		I			35.6895	139.692
1186	HOR11700	Hordeum vulgare	JPN	EA		I			35.6895	139.692
1187	HOR11701	Hordeum vulgare	JPN	EA		I			35.6895	139.692
1188	HOR11704	Hordeum vulgare	JPN	EA		I			35.6895	139.692
1189	HOR11706	Hordeum vulgare	JPN	EA		I			35.5	139.5
1190	HOR11707	Hordeum vulgare	JPN	EA		I			35.6895	139.692
1191	HOR11776	Hordeum vulgare	JPN	EA		I			37.5	139
1192	HOR11851	Hordeum vulgare	JPN	EA		I			35.6895	139.692
1193	HOR11852	Hordeum vulgare	JPN	EA		I			35.6895	139.692
1194	HOR11861	Hordeum vulgare	JPN	EA		I			35.6895	139.692
1195	HOR11862	Hordeum vulgare	JPN	EA		I			35.6895	139.692
1196	HOR11865	Hordeum vulgare	JPN	EA		I			35.6895	139.692
1197	HOR11867	Hordeum vulgare	JPN	EA		I			36	138
1198	HOR11869	Hordeum vulgare	JPN	EA		I			35.6895	139.692
1199	HOR11874	Hordeum vulgare	JPN	EA		I			35.6895	139.692
1200	HOR12337	Hordeum vulgare	JPN	EA		I			35.6895	139.692
1201	HOR12344	Hordeum vulgare	JPN	EA		I			35.6895	139.692
1202	HOR12353	Hordeum vulgare	JPN	EA		I			35.6895	139.692
1203	HOR12361	Hordeum vulgare	JPN	EA		I			35.6895	139.692
1204	HOR12362	Hordeum vulgare	JPN	EA		I			35.6895	139.692
1205	HOR12363	Hordeum vulgare	JPN	EA		I			35.6895	139.692
1206	HOR12366	Hordeum vulgare	JPN	EA		I			35.6895	139.692
1207	HOR12370	Hordeum vulgare	JPN	EA		I			35.6895	139.692
1208	HOR12381	Hordeum vulgare	JPN	EA		I			35.6895	139.692
1209	HOR12393	Hordeum vulgare	JPN	EA		missing			35.6895	139.692
1210	HOR12442	Hordeum vulgare	JPN	EA		I			35.6895	139.692
1211	HOR12448	Hordeum vulgare	JPN	EA		I			35.6895	139.692
1212	HOR12469	Hordeum vulgare	JPN	EA		missing			35.6895	139.692
1213	HOR12506	Hordeum vulgare	JPN	EA		I			35.6895	139.692
1214	HOR12726	Hordeum vulgare	JPN	EA		I			34.5	136
1215	HOR4224	Hordeum vulgare	JPN	EA		I			35.6895	139.692
1216	HOR4245	Hordeum vulgare	JPN	EA		I			35.6895	139.692
1217	HOR9546	Hordeum vulgare	JPN	EA		I			35.6895	139.692
1218	PI19892	Hordeum vulgare	JPN	EA	XIV	I	missing	I	34.25	134
1219	PI19894	Hordeum vulgare	JPN	EA	XIV	missing			34.25	134
1220	PI26457	Hordeum vulgare	JPN	EA	XVI	missing			34.5	136
1221	PI26459	Hordeum vulgare	JPN	EA	XIV	I	missing	I	34.5	136
1222	PI31900	Hordeum vulgare	JPN	EA	missing	I			34.5	136
1223	PI31901	Hordeum vulgare	JPN	EA	XV	I			35.75	139.75
1224	PI31902	Hordeum vulgare	JPN	EA	XV	missing			35.75	139.5
1225	PI61334	Hordeum vulgare	JPN	EA	wt0A	missing			40.7167	142.5
1226	PI80813	Hordeum vulgare	JPN	EA	XIX	I			35.85	139.65
1227	PI80938	Hordeum vulgare	JPN	EA	XII	I			36.55	138.117
1228	PI155095	Hordeum vulgare	JPN	EA	XIV	I			37.5	139.917
1229	PI57023	Hordeum vulgare	JPN	EA	XXI	I			35.75	139.5
1230	PI81740	Hordeum vulgare	JPN	EA	wt0A	I			43.0667	141.3
1231	PI81741	Hordeum vulgare	JPN	EA	wt0A	I			43.0667	141.3
1232	PI95398	Hordeum vulgare	JPN	EA	XIV	II, rym11-b			33.5	130.5
1233	PI97330	Hordeum vulgare	JPN	EA	XIV	II, rym11-b	I	I	33.5	130.5
1234	PI155097	Hordeum vulgare	JPN	EA	XXV, rym4-HOR4224	missing			35.6833	139.7
1235	BCC661	Hordeum vulgare	KOR	EA		I			37.5665	126.978
1236	BCC662	Hordeum vulgare	KOR	EA		I			37.5665	126.978
1237	BCC666	Hordeum vulgare	KOR	EA		I			37.5657	126.978
1238	BCC667	Hordeum vulgare	KOR	EA		I			37.5657	126.978
1239	BCC669	Hordeum vulgare	KOR	EA		I			37.5665	126.978
1240	BCC670	Hordeum vulgare	KOR	EA		I			37.5665	126.978
1241	BCC671	Hordeum vulgare	KOR	EA		I			37.5665	126.978
1242	BCC672	Hordeum vulgare	KOR	EA		I			37.5665	126.978
1243	BCC675	Hordeum vulgare	KOR	EA		I			37.5657	126.978
1244	BCC676	Hordeum vulgare	KOR	EA		I			37.5665	126.978
1245	BCC677	Hordeum vulgare	KOR	EA		I			37.5665	126.978
1246	BCC678	Hordeum vulgare	KOR	EA		I			37.5665	126.978
1247	BCC679	Hordeum vulgare	KOR	EA		I			37.5665	126.978
1248	BCC680	Hordeum vulgare	KOR	EA		I			37.5665	126.978
1249	BCC681	Hordeum vulgare	KOR	EA		I			37.5665	126.978
1250	BCC682	Hordeum vulgare	KOR	EA		II, rym11-b			34.8679	126.991
1251	BCC683	Hordeum vulgare	KOR	EA		I			37.5665	126.978
1252	BCC684	Hordeum vulgare	KOR	EA		I			37.5665	126.978
1253	BCC685	Hordeum vulgare	KOR	EA		I			37.5665	126.978
1254	BCC688	Hordeum vulgare	KOR	EA		I			37.5665	126.978
1255	BCC689	Hordeum vulgare	KOR	EA		I			37.5665	126.978
1256	BCC690	Hordeum vulgare	KOR	EA		I			37.5665	126.978
1257	BCC691	Hordeum vulgare	KOR	EA		I			37.5665	126.978
1258	BCC693	Hordeum vulgare	KOR	EA		I			37.5665	126.978
1259	BCC694	Hordeum vulgare	KOR	EA		I			37.5665	126.978
1260	BCC695	Hordeum vulgare	KOR	EA		I			35.2708	128.663
1261	BCC696	Hordeum vulgare	KOR	EA		missing			37.5665	126.978
1262	BCC697	Hordeum vulgare	KOR	EA		II, rym11-b			35.4606	128.213
1263	BCC699	Hordeum vulgare	KOR	EA		I			37.5665	126.978
1264	BCC701	Hordeum vulgare	KOR	EA		missing			37.5665	126.978
1265	BCC703	Hordeum vulgare	KOR	EA		I			37.5665	126.978
1266	BCC704	Hordeum vulgare	KOR	EA		I			37.5665	126.978
1267	BCC707	Hordeum vulgare	KOR	EA		I			37.5665	126.978
1268	BCC710	Hordeum vulgare	KOR	EA		missing			37.5665	126.978
1269	BCC713	Hordeum vulgare	KOR	EA		I			37.5665	126.978
1270	BCC714	Hordeum vulgare	KOR	EA		I			37.5665	126.978
1271	BCC716	Hordeum vulgare	KOR	EA		I			37.5665	126.978
1272	BCC717	Hordeum vulgare	KOR	EA		I			37.5665	126.978
1273	BCC718	Hordeum vulgare	KOR	EA		I			37.25	127
1274	BCC719	Hordeum vulgare	KOR	EA		I			37.5657	126.978
1275	BCC720	Hordeum vulgare	KOR	EA		I			37.5665	126.978
1276	BCC722	Hordeum vulgare	KOR	EA		I			37.5665	126.978
1277	BCC729	Hordeum vulgare	KOR	EA		I			35.2708	128.663
1278	BCC730	Hordeum vulgare	KOR	EA		I			37.5665	126.978
1279	CIho2428	Hordeum vulgare	KOR	EA	XII	missing			37.5667	126.967
1280	HOR11580	Hordeum vulgare	KOR	EA		I			36.75	128
1281	HOR11581	Hordeum vulgare	KOR	EA		I			36.75	128
1282	HOR11582	Hordeum vulgare	KOR	EA		missing			34.75	127
1283	HOR11586	Hordeum vulgare	KOR	EA		I			35.75	127.25
1284	HOR11590	Hordeum vulgare	KOR	EA		I			35.75	127.25
1285	HOR11591	Hordeum vulgare	KOR	EA		I			35.75	127.25
1286	HOR11592	Hordeum vulgare	KOR	EA		I			35.75	127.25
1287	HOR11594	Hordeum vulgare	KOR	EA		II, rym11-b			34.75	127
1288	HOR11597	Hordeum vulgare	KOR	EA		II, rym11-b			34.75	127
1289	HOR11598	Hordeum vulgare	KOR	EA		II, rym11-b			34.8679	126.991
1290	HOR11600	Hordeum vulgare	KOR	EA		II, rym11-b			35.75	127.25
1291	HOR11602	Hordeum vulgare	KOR	EA		I			35.75	127.25
1292	HOR11604	Hordeum vulgare	KOR	EA		I			35.75	127.25
1293	HOR11610	Hordeum vulgare	KOR	EA		I			35.75	127.25
1294	HOR11611	Hordeum vulgare	KOR	EA		I			34.75	127
1295	HOR11612	Hordeum vulgare	KOR	EA		I			35.75	127.25
1296	HOR11613	Hordeum vulgare	KOR	EA		I			35.75	127.25
1297	HOR11614	Hordeum vulgare	KOR	EA		I			35.75	127.25
1298	HOR11629	Hordeum vulgare	KOR	EA		I			36.3333	128.75
1299	HOR11630	Hordeum vulgare	KOR	EA		I			36.3333	128.75
1300	HOR11631	Hordeum vulgare	KOR	EA		I			36.3333	128.75
1301	HOR11634	Hordeum vulgare	KOR	EA		I			36.3333	128.75
1302	HOR11640	Hordeum vulgare	KOR	EA		I			36.3333	128.75
1303	HOR11641	Hordeum vulgare	KOR	EA		I			35.25	128.5
1304	HOR11711	Hordeum vulgare	KOR	EA		I			37.6	127.25
1305	HOR11722	Hordeum vulgare	KOR	EA		I			37.6	127.25
1306	HOR11728	Hordeum vulgare	KOR	EA		I			37.5665	126.978
1307	HOR11732	Hordeum vulgare	KOR	EA		I			37.5665	126.978
1308	HOR11738	Hordeum vulgare	KOR	EA		I			37.5665	126.978
1309	HOR11756	Hordeum vulgare	KOR	EA		I			37.6	127.25
1310	HOR11759	Hordeum vulgare	KOR	EA		I			37.6	127.25
1311	HOR11877	Hordeum vulgare	KOR	EA		I			37.5665	126.978
1312	HOR11881	Hordeum vulgare	KOR	EA		I			37.5665	126.978
1313	HOR11889	Hordeum vulgare	KOR	EA		I			37.5665	126.978
1314	HOR11890	Hordeum vulgare	KOR	EA		I			37.5665	126.978
1315	HOR11894	Hordeum vulgare	KOR	EA		I			37.5665	126.978
1316	HOR11896	Hordeum vulgare	KOR	EA		I			37.5665	126.978
1317	HOR12775	Hordeum vulgare	KOR	EA		missing			37.5667	127
1318	HOR3130	Hordeum vulgare	KOR	EA		I			36.75	128
1319	HOR3151	Hordeum vulgare	KOR	EA		I			37.5665	126.978
1320	FT524	Hordeum vulgare	KOR	EA		I			37.5665	126.978
1321	PI82085	Hordeum vulgare	KOR	EA	XII	I	III	I	37.5667	127
1322	PI82087	Hordeum vulgare	KOR	EA	XII	I	III	I	37.5667	127
1323	PI87101	Hordeum vulgare	KOR	EA	XII	missing			36.75	128
1324	PI87183	Hordeum vulgare	KOR	EA	XIII	missing			36.75	128
1325	PI87186	Hordeum vulgare	KOR	EA	XXVII	I	missing	I	34.75	127
1326	PI87195	Hordeum vulgare	KOR	EA	XII	missing			35.75	127.25
1327	PI87746	Hordeum vulgare	KOR	EA	XX	I	missing	I	34.75	127
1328	PI87752	Hordeum vulgare	KOR	EA	XX	missing			36.5	127
1329	PI87766	Hordeum vulgare	KOR	EA	XXIV	missing			34.75	127
1330	PI87777	Hordeum vulgare	KOR	EA	wt0A	I	I	I	36.3333	128.75
1331	PI87789	Hordeum vulgare	KOR	EA	XV	I	missing	I	34.75	127
1332	PI87791	Hordeum vulgare	KOR	EA	XII	I	III	I	35.75	127.25
1333	PI87795	Hordeum vulgare	KOR	EA	II	I	III	I	35.75	127.25
1334	PI87797	Hordeum vulgare	KOR	EA	wt0A	missing			35.75	127.25
1335	PI87812	Hordeum vulgare	KOR	EA	XII	I	missing	I	36.3333	128.75
1336	PI87751	Hordeum vulgare	KOR	EA	XV	I	missing	I	34.75	127
1337	CIho14148	Hordeum vulgare	MNG	EA	III	I	I	I	47.9167	106.917
1338	CIho14171	Hordeum vulgare	MNG	EA	wt0A	I	I	I	47.9167	106.917
1339	CIho14196	Hordeum vulgare	MNG	EA	wt0A	I	I	I	47.9167	106.917
1340	CIho14227	Hordeum vulgare	MNG	EA	wt0A	missing			47.9167	106.917
1341	CIho4057	Hordeum vulgare	MNG	EA	wt0A	X			47.75	96.8167
1342	PI61591	Hordeum vulgare	MNG	EA	wt0A	I	III	I	47.9167	106.917
1343	PI61577	Hordeum vulgare	MNG	EA	XII	I	missing	missing	47.9167	106.917
1344	CIho4082	Hordeum vulgare	MNG	EA	wt0A	I	I	I	46.5833	96.35
1345	BCC725	Hordeum vulgare	PRK	EA		I			39.0149	125.776
1346	HOR11019	Hordeum vulgare	PRK	EA		I			39.0149	125.776
1347	HOR11024	Hordeum vulgare	PRK	EA		II, rym11-b			39.0149	125.776
1348	HOR11027	Hordeum vulgare	PRK	EA		II, rym11-b			39.0149	125.776
1349	HOR11036	Hordeum vulgare	PRK	EA		I			39.0149	125.776
1350	HOR11048	Hordeum vulgare	PRK	EA		I			39.0149	125.776
1351	HOR11051	Hordeum vulgare	PRK	EA		I			39.0149	125.776
1352	HOR11056	Hordeum vulgare	PRK	EA		I			39.0149	125.776
1353	HOR11060	Hordeum vulgare	PRK	EA		I			39.0149	125.776
1354	HOR11076	Hordeum vulgare	PRK	EA		I			39.0149	125.776
1355	HOR11078	Hordeum vulgare	PRK	EA		I			39.0149	125.776
1356	HOR11079	Hordeum vulgare	PRK	EA		I			39.0149	125.776
1357	HOR11080	Hordeum vulgare	PRK	EA		I			39.0149	125.776
1358	HOR11084	Hordeum vulgare	PRK	EA		I			39.0149	125.776
1359	HOR11088	Hordeum vulgare	PRK	EA		I			39.0149	125.776
1360	HOR11091	Hordeum vulgare	PRK	EA		I			39.0149	125.776
1361	HOR11096	Hordeum vulgare	PRK	EA		I			39.0149	125.776
1362	HOR11098	Hordeum vulgare	PRK	EA		I			39.0149	125.776
1363	HOR11099	Hordeum vulgare	PRK	EA		II, rym11-b			39.0149	125.776
1364	HOR12800	Hordeum vulgare	PRK	EA		I			39.0149	125.776
1365	PI83793	Hordeum vulgare	PRK	EA	wt0A	missing			40.4608	128.902
1366	PI83794	Hordeum vulgare	PRK	EA	wt0A	I	missing	I	40.4608	128.902
1367	PI87782	Hordeum vulgare	PRK	EA	wt0A	I	missing	I	39.5	126.4
1368	PI87835	Hordeum vulgare	PRK	EA	XII	missing			41.6667	129.5
1369	PI87836	Hordeum vulgare	PRK	EA	wt0A	missing			39.5	126.4
1370	PI87837	Hordeum vulgare	PRK	EA	wt0A	missing			39.5	126.4
1371	PI87839	Hordeum vulgare	PRK	EA	XII	missing			39.5	126.4
1372	PI87844	Hordeum vulgare	PRK	EA	wt0A	missing			42	129.667
1373	PI87841	Hordeum vulgare	PRK	EA	wt0B	missing			40	125.25
1374	BCC1	Hordeum vulgare	AFG	CA		I			34.5331	69.1661
1375	BCC2	Hordeum vulgare	AFG	CA		missing			34.5331	69.1661
1376	BCC3	Hordeum vulgare	AFG	CA		missing			34.633	65.75
1377	BCC6	Hordeum vulgare	AFG	CA		I			34.5331	69.1661
1378	CIho4125	Hordeum vulgare	AFG	CA	XXVIII	missing			34.5	62
1379	CIho4126	Hordeum vulgare	AFG	CA	wt0A	I			34.4833	63.2167
1380	CIho4131	Hordeum vulgare	AFG	CA	wt0A	I			34.9167	67.65
1381	CIho4162	Hordeum vulgare	AFG	CA	wt0A	I			35.85	64.5
1382	CIho4166	Hordeum vulgare	AFG	CA	XXX	I	missing	I	34.5	62
1383	CIho4129	Hordeum vulgare	AFG	CA	wt0A	missing			34.5333	69.1667
1384	CIho4182	Hordeum vulgare	AFG	CA	XXVIII	missing			34.5333	69.1667
1385	CIho14248	Hordeum vulgare	AFG	CA	XXX	missing			34.5	69.4167
1386	CIho14252	Hordeum vulgare	AFG	CA	wt0A	missing			35.9192	67.9983
1387	CIho14253	Hordeum vulgare	AFG	CA	II	I			35.9192	67.9983
1388	FT278	Hordeum spontaneum	AFG	CA	wt0A	I	I	I	36.667	65.754
1389	FT279	Hordeum spontaneum	AFG	CA	wt0A	I	I	I	35.75	69
1390	FT280	Hordeum spontaneum	AFG	CA	XI	I	I	I	34.3333	62.2
1391	FT450	Hordeum vulgare	AFG	CA		I			34.5285	69.1717
1392	FT516	Hordeum spontaneum	AFG	CA	wt0A	I	I	I	36.953	65.124
1393	FT568	Hordeum spontaneum	AFG	CA	L	I	I	I	34.5	63.183
1394	FT716	Hordeum vulgare	AFG	CA		I			34.5285	69.1717
1395	FT762	Hordeum vulgare	AFG	CA		I			34.5285	69.1717
1396	HOR1431	Hordeum vulgare	AFG	CA		I			35	71.1504
1397	HOR1463	Hordeum vulgare	AFG	CA		I			35.8833	71.18
1398	HOR1544	Hordeum vulgare	AFG	CA		I			35	71.1504
1399	HOR1553	Hordeum vulgare	AFG	CA		I			35.3167	70.9
1400	HOR1675	Hordeum vulgare	AFG	CA		I			35	71.1504
1401	HOR1703	Hordeum vulgare	AFG	CA		I			31.6169	65.7169
1402	HOR1707	Hordeum vulgare	AFG	CA		I			35.8833	71.5
1403	HOR1712	Hordeum vulgare	AFG	CA		I			35	71.1504
1404	HOR1751	Hordeum vulgare	AFG	CA		I			35	71.1504
1405	HOR1758	Hordeum vulgare	AFG	CA		I			35	71.1504
1406	HOR1790	Hordeum vulgare	AFG	CA		I			35	71.1504
1407	HOR1794	Hordeum vulgare	AFG	CA		I			35	71.1504
1408	HOR1800	Hordeum vulgare	AFG	CA		I			35	71.1504
1409	HOR1804	Hordeum vulgare	AFG	CA		I			35	71.1504
1410	HOR1805	Hordeum vulgare	AFG	CA		I			35	71.1504
1411	HOR1826	Hordeum vulgare	AFG	CA		I			35.8833	71.18
1412	HOR1838	Hordeum vulgare	AFG	CA		I			35.8833	71.18
1413	HOR1842	Hordeum vulgare	AFG	CA		I			35.8833	71.18
1414	HOR1968	Hordeum vulgare	AFG	CA		I			35	71.1504
1415	HOR4219	Hordeum vulgare	AFG	CA		I			34.5285	69.1717
1416	HOR7259	Hordeum vulgare	AFG	CA		I			34.5285	69.1717
1417	HOR8265	Hordeum vulgare	AFG	CA		missing			34.3667	62.1667
1418	HOR9551	Hordeum vulgare	AFG	CA		I			34.5331	69.1661
1419	PI564595	Hordeum vulgare	BTN	CA	wt0A	I			27.25	89.4167
1420	PI564596	Hordeum vulgare	BTN	CA	III	missing			27.4333	89.9167
1421	PI574292	Hordeum vulgare	BTN	CA	wt0A	I			27.54	90.1667
1422	BCC524	Hordeum vulgare	IND	CA		I			28.6667	77.2167
1423	BCC525	Hordeum vulgare	IND	CA		missing			28.6353	77.225
1424	BCC526	Hordeum vulgare	IND	CA		I			28.6667	77.2167
1425	BCC527	Hordeum vulgare	IND	CA		I			28.6667	77.2167
1426	BCC532	Hordeum vulgare	IND	CA		I			28.6667	77.2167
1427	BCC533	Hordeum vulgare	IND	CA		I			28.6667	77.2167
1428	BCC535	Hordeum vulgare	IND	CA		I			28.6667	77.2167
1429	BCC538	Hordeum vulgare	IND	CA		I			28.6667	77.2167
1430	BCC551	Hordeum vulgare	IND	CA		I			28.6667	77.2167
1431	BCC565	Hordeum vulgare	IND	CA		I			28.6353	77.225
1432	BCC567	Hordeum vulgare	IND	CA		I			28.6353	77.225
1433	BCC570	Hordeum vulgare	IND	CA		I			28.6353	77.225
1434	BCC571	Hordeum vulgare	IND	CA		I			28.6353	77.225
1435	BCC577	Hordeum vulgare	IND	CA		I			28.6667	77.2167
1436	BCC579	Hordeum vulgare	IND	CA		I			28.6667	77.2167
1437	BCC581	Hordeum vulgare	IND	CA		I			28.6667	77.2167
1438	CIho2287	Hordeum vulgare	IND	CA	wt0A	I	I	I	28.6167	77.2167
1439	CIho2348	Hordeum vulgare	IND	CA	wt0A	missing			34.1667	77.5833
1440	CIho3858	Hordeum vulgare	IND	CA	wt0A	I	missing	I	34.1833	74.6667
1441	CIho3888	Hordeum vulgare	IND	CA	wt0A	I			34.2167	75
1442	CIho4379	Hordeum vulgare	IND	CA	wt0A	I	missing	I	31.1667	77.5833
1443	Ciho9145	Hordeum vulgare	IND	CA	wt0A	I			31.5833	74.8833
1444	CIho6346	Hordeum vulgare	IND	CA	wt0A	missing			27.75	88.5
1445	CIho14063	Hordeum vulgare	IND	CA	wt0A	I			34.5	77.5
1446	CIho14349	Hordeum vulgare	IND	CA	wt0A	I			32.5	77.8333
1447	CIho14350	Hordeum vulgare	IND	CA	wt0A	missing			32.5	77.8333
1448	CIho14352	Hordeum vulgare	IND	CA	wt0A	I			32.5	77.8333
1449	CIho14356	Hordeum vulgare	IND	CA	wt0A	I			32.5	77.8333
1450	FT522	Hordeum vulgare	IND	CA		I			28.6353	77.225
1451	HOR11403	Hordeum vulgare	IND	CA		I			31.1	77.1667
1452	HOR11799	Hordeum vulgare	IND	CA		missing			30.05	80.3667
1453	HOR11821	Hordeum vulgare	IND	CA		I			29.8333	79.5
1454	HOR1849	Hordeum vulgare	IND	CA		I			28.6353	77.225
1455	HOR8379	Hordeum vulgare	IND	CA		I			28.6353	77.225
1456	HOR8393	Hordeum vulgare	IND	CA		I			32.4333	76.45
1457	HOR8395	Hordeum vulgare	IND	CA		I			28.6353	77.225
1458	HOR8399	Hordeum vulgare	IND	CA		I			28.6353	77.225
1459	PI30842	Hordeum vulgare	IND	CA	wt0A	missing			28	80
1460	PI41155	Hordeum vulgare	IND	CA	wt0A	I			28.4	77.85
1461	PI41156	Hordeum vulgare	IND	CA	XXII	I			30.4167	77.9333
1462	PI41157	Hordeum vulgare	IND	CA	missing	I			26.75	83.3667
1463	PI41158	Hordeum vulgare	IND	CA	wt0A	I			29.3833	79.45
1464	PI41159	Hordeum vulgare	IND	CA	wt0A	I			28.4167	79.3833
1465	PI41160	Hordeum vulgare	IND	CA	wt0A	I			27.9	80.8
1466	PI41161	Hordeum vulgare	IND	CA	I	I			27.9	80.8
1467	PI41162	Hordeum vulgare	IND	CA	wt0A	I			26.5	80
1468	PI31764	Hordeum vulgare	IND	CA	XXII	I	missing	I	31.1	77.1667
1469	PI31765	Hordeum vulgare	IND	CA	wt0A	missing			31.1	77.1667
1470	PI57813	Hordeum vulgare	IND	CA	V	missing			31.1167	77.2333
1471	PI57821	Hordeum vulgare	IND	CA	wt0A	I	missing	I	30.9167	77.1167
1472	PI64523	Hordeum vulgare	IND	CA	wt0A	I	missing	I	31.3167	77.4833
1473	PI64524	Hordeum vulgare	IND	CA	wt0A	I	III	I	31.3167	77.4833
1474	PI69131	Hordeum vulgare	IND	CA	wt0A	missing			32.5	77.8333
1475	PI26920	Hordeum vulgare	IND	CA	IV	missing			34.1667	77.5833
1476	PI26923	Hordeum vulgare	IND	CA	wt0A	I	missing	I	34.1667	77.5833
1477	PI57822	Hordeum vulgare	IND	CA	XXII	missing			33	77
1478	PI58417	Hordeum vulgare	IND	CA	wt0A	missing			33	77
1479	PI39365	Hordeum vulgare	IND	CA	XXIX	missing			25.9833	85.6833
1480	PI39366	Hordeum vulgare	IND	CA	wt0A	missing			25.9833	85.6833
1481	PI39367	Hordeum vulgare	IND	CA	wt0A	missing			25	86
1482	PI39368	Hordeum vulgare	IND	CA	wt0A	missing			25.9833	85.6833
1483	PI100119	Hordeum vulgare	IND	CA	wt0A	I			25	86
1484	PI100120	Hordeum vulgare	IND	CA	wt0A	I			25	86
1485	PI100123	Hordeum vulgare	IND	CA	wt0A	missing			25	86
1486	PI39462	Hordeum vulgare	IND	CA	wt0A	I			31	76
1487	PI116514	Hordeum vulgare	IND	CA	missing	XXX			31.9667	77.1
1488	PI122020	Hordeum vulgare	IND	CA	wt0A	I	I	I	32.5833	77
1489	PI163078	Hordeum vulgare	IND	CA	wt0A	I			31.5833	74.8833
1490	PI128518	Hordeum vulgare	IND	CA	wt0A	missing			27.75	88.5
1491	PI57955	Hordeum vulgare	IND	CA	wt0A	missing			29.8	73.85
1492	PI116107	Hordeum vulgare	IND	CA	wt0A	I			26.9167	75.8167
1493	PI164430	Hordeum vulgare	IND	CA	wt0A	I	II	I	26.9167	75.8167
1494	PI164451	Hordeum vulgare	IND	CA	wt0A	missing			26.9167	75.8167
1495	PI164547	Hordeum vulgare	IND	CA	wt0A	I	missing	I	25.9833	76.3667
1496	BCC1468	Hordeum vulgare	KAZ	CA		I			51.1667	71.4167
1497	BCC1469	Hordeum vulgare	KAZ	CA		I			51.1667	71.4167
1498	BCC1494	Hordeum vulgare	KAZ	CA		I			50.2831	57.1667
1499	FT776	Hordeum vulgare	KAZ	CA		I			51.1667	71.4333
1500	PI296197	Hordeum vulgare	KAZ	CA	wt0A	I			51.1667	71.4333
1501	PI573586	Hordeum vulgare	KAZ	CA	wt0A	missing			51.1667	71.4333
1502	PI639292	Hordeum vulgare	KAZ	CA	wt0A	I			43.2781	76.7083
1503	PI639297	Hordeum vulgare	KAZ	CA	wt0A	I			44.2911	78.4369
1504	PI639299	Hordeum vulgare	KAZ	CA	wt0A	missing			44.6367	78.3631
1505	PI639300	Hordeum vulgare	KAZ	CA	wt0A	I	missing	I	44.6578	78.3475
1506	PI639309	Hordeum vulgare	KAZ	CA	I	I	VI	I	48.7678	82.6194
1507	BCC1497	Hordeum vulgare	KGZ	CA		I			42.8747	74.6122
1508	CIho987	Hordeum vulgare	KGZ	CA	wt0A	I	II	I	42.9	74.6
1509	CIho2430	Hordeum vulgare	KGZ	CA	wt0A	missing			42.9	74.6
1510	FT520	Hordeum vulgare	KGZ	CA		I			51.1667	71.4333
1511	FT777	Hordeum vulgare	KGZ	CA		I			51.1667	71.4333
1512	PI35053	Hordeum vulgare	KGZ	CA	wt0A	I			42.9	74.6
1513	PI48129	Hordeum vulgare	KGZ	CA	wt0A	I	II	I	42.8667	74.6
1514	BCC737	Hordeum vulgare	NPL	CA		I			27.7	85.3333
1515	BCC732	Hordeum vulgare	NPL	CA		I			27.7167	85.3167
1516	BCC741	Hordeum vulgare	NPL	CA		missing			27.7	85.3333
1517	BCC744	Hordeum vulgare	NPL	CA		I			27.7	85.3333
1518	BCC745	Hordeum vulgare	NPL	CA		I			27.7167	85.3167
1519	BCC746	Hordeum vulgare	NPL	CA		I			27.7	85.3333
1520	BCC747	Hordeum vulgare	NPL	CA		missing			27.7	85.3333
1521	BCC748	Hordeum vulgare	NPL	CA		I			27.7	85.3333
1522	BCC759	Hordeum vulgare	NPL	CA		I			27.7167	85.3167
1523	BCC761	Hordeum vulgare	NPL	CA		I			28.3561	83.7361
1524	BCC763	Hordeum vulgare	NPL	CA		I			27.7	85.3333
1525	BCC766	Hordeum vulgare	NPL	CA		I			28.3561	83.7361
1526	BCC768	Hordeum vulgare	NPL	CA		I			28.3561	83.7361
1527	BCC770	Hordeum vulgare	NPL	CA		I			27.7	85.3333
1528	BCC776	Hordeum vulgare	NPL	CA		I			27.7	85.3333
1529	BCC777	Hordeum vulgare	NPL	CA		I			27.7	85.3333
1530	BCC778	Hordeum vulgare	NPL	CA		I			27.7	85.3333
1531	BCC780	Hordeum vulgare	NPL	CA		I			27.7	85.3333
1532	CIho2207	Hordeum vulgare	NPL	CA	III	missing			27.7	85.3333
1533	CIho4105	Hordeum vulgare	NPL	CA	wt0A	I	I	I	27.7	85.3333
1534	HOR7078	Hordeum vulgare	NPL	CA		I			27.7	85.3333
1535	FT535	Hordeum vulgare	NPL	CA		I			27.7	85.3333
1536	FT561	Hordeum vulgare	NPL	CA		I			27.7	85.3333
1537	FT689	Hordeum vulgare	NPL	CA		I			27.7	85.3333
1538	PI173906	Hordeum vulgare	NPL	CA	wt0A	I	missing	I	27.7	85.3333
1539	PI57024	Hordeum vulgare	NPL	CA	wt0A	I	missing	I	27.7	85.3333
1540	PI176069	Hordeum vulgare	NPL	CA	wt0A	I			27.7	85.3333
1541	PI176051	Hordeum vulgare	NPL	CA	wt0A	I			29.8333	79.5
1542	BCC173	Hordeum vulgare	PAK	CA		I			36.1333	73.2333
1543	BCC182	Hordeum vulgare	PAK	CA		I			36.3	73.3667
1544	CIho2250	Hordeum vulgare	PAK	CA	wt0A	I	III	I	31.4167	73.0833
1545	HOR7566	Hordeum vulgare	PAK	CA		I			33.7192	73.0391
1546	HOR7583	Hordeum vulgare	PAK	CA		X			33.7192	73.0391
1547	HOR7658	Hordeum vulgare	PAK	CA		I			33.7192	73.0391
1548	HOR7673	Hordeum vulgare	PAK	CA		I			33.7192	73.0391
1549	HOR7695	Hordeum vulgare	PAK	CA		I			33.7192	73.0391
1550	HOR7697	Hordeum vulgare	PAK	CA		I			33.7192	73.0391
1551	FT409	Hordeum vulgare	PAK	CA		I			33.7192	73.0391
1552	FT410	Hordeum vulgare	PAK	CA		I			33.7192	73.0391
1553	FT551	Hordeum vulgare	PAK	CA		I			33.7192	73.0391
1554	PI122010	Hordeum vulgare	PAK	CA	wt0A	I	missing	I	35.3	75.6167
1555	PI122011	Hordeum vulgare	PAK	CA	wt0A	I	missing	I	35.3	75.6167
1556	PI57965	Hordeum vulgare	PAK	CA	XXIX	XXX	VII	I	34.3667	73.4667
1557	PI57948	Hordeum vulgare	PAK	CA	wt0A	I	III	I	31.4167	73.0833
1558	PI57954	Hordeum vulgare	PAK	CA	wt0A	I			31.4167	73.0833
1559	PI57956	Hordeum vulgare	PAK	CA	wt0A	I			30.1956	71.4753
1560	PI57957	Hordeum vulgare	PAK	CA	wt0A	I			33.6333	73
1561	PI57958	Hordeum vulgare	PAK	CA	wt0A	I			31.3667	73.4
1562	PI57960	Hordeum vulgare	PAK	CA	wt0A	missing			31.4167	73.0833
1563	PI57962	Hordeum vulgare	PAK	CA	wt0A	I			31.4167	73.0833
1564	PI57963	Hordeum vulgare	PAK	CA	wt0A	I			30.1667	70.95
1565	PI57964	Hordeum vulgare	PAK	CA	wt0A	I			31.4167	73.0833
1566	PI36939	Hordeum vulgare	PAK	CA	wt0A	I			28	66
1567	PI57961	Hordeum vulgare	PAK	CA	wt0A	I			30.2	67
1568	BCC218	Hordeum vulgare	TJK	CA		I			38.56	68.7739
1569	BCC219	Hordeum vulgare	TJK	CA		I			38.56	68.7739
1570	BCC1500	Hordeum vulgare	TJK	CA		I			38.56	68.7739
1571	FT554	Hordeum vulgare	TJK	CA		I			38.5367	68.78
1572	FT778	Hordeum vulgare	TJK	CA		I			38.5367	68.78
1573	FT789	Hordeum vulgare	TJK	CA		I			38.5367	68.78
1574	BCC1503	Hordeum vulgare	TKM	CA		missing			37.9417	58.3836
1575	CIho2353	Hordeum vulgare	TKM	CA	XXXV	I	missing	missing	37.6	61.8333
1576	CIho3214	Hordeum vulgare	TKM	CA	wt0A	III			37.6	61.8333
1577	HOR4170	Hordeum vulgare	TKM	CA		I			37.9333	58.3667
1578	FT370	Hordeum spontaneum	TKM	CA	XXXIV	I	I	I	37.95	58.39
1579	FT376	Hordeum spontaneum	TKM	CA	wt0A	I	I	I	35.2758	62.3417
1580	FT566	Hordeum spontaneum	TKM	CA	wt0A	I	I	I	38.417	56.683
1581	FT567	Hordeum spontaneum	TKM	CA	L	I	I	missing	41.05	61.8833
1582	FT725	Hordeum vulgare	TKM	CA		I			37.9333	58.3667
1583	FT779	Hordeum vulgare	TKM	CA		I			37.9333	58.3667
1584	PI24497	Hordeum vulgare	TKM	CA	XXXIV	I	III	I	37.6167	62.1667
1585	PI29003	Hordeum vulgare	TKM	CA	I	I			37.6	61.8333
1586	PI38885	Hordeum vulgare	TKM	CA	wt0A	I	I	I	37.6	61.8333
1587	PI38887	Hordeum vulgare	TKM	CA	XXXV	I	III	I	37.6	61.8333
1588	BCC1470	Hordeum vulgare	UZB	CA		I			39.6542	66.9597
1589	BCC1476	Hordeum vulgare	UZB	CA		I			39.6542	66.9597
1590	BCC1498	Hordeum vulgare	UZB	CA		I			39.6542	66.9597
1591	CIho2266	Hordeum vulgare	UZB	CA	wt0A	III			39.6667	66.95
1592	FT523	Hordeum vulgare	UZB	CA		I			41.2667	69.2167
1593	PI35051	Hordeum vulgare	UZB	CA	wt0A	I			40.4833	71.6333
1594	PI35052	Hordeum vulgare	UZB	CA	XII	I	III	I	40.8333	68.6667
1595	PI38886	Hordeum vulgare	UZB	CA	wt0A	missing			39.6667	66.95
1596	PI64022	Hordeum vulgare	UZB	CA	XXXVI	missing			41	69.6667
1597	PI84311	Hordeum vulgare	UZB	CA	II	I	III	I	41.6	60.15
1598	PI84312	Hordeum vulgare	UZB	CA	II	I	III	I	43.1667	59.6667
1599	CIho4098	Hordeum vulgare	AZE	NE	wt0A	I	VII	I	40.6828	46.3606
1600	PI61592	Hordeum vulgare	AZE	NE	wt0A	I	VII	I	40.6828	46.3606
1601	CIho14320	Hordeum vulgare	AZE	NE	wt0A	III			40.3833	49.8667
1602	CIho14342	Hordeum vulgare	AZE	NE	wt0A	I			40.3833	49.8667
1603	PI68211	Hordeum vulgare	AZE	NE	wt0A	I			40.3833	49.8667
1604	BCC1548	Hordeum vulgare	CYP	NE		I			35.1167	33.4
1605	FT362	Hordeum spontaneum	CYP	NE	wt0A	I	I	I	35.1458	33.4
1606	FT363	Hordeum spontaneum	CYP	NE	wt0A	I	XVI	I	34.9833	34.0167
1607	FT715	Hordeum vulgare	CYP	NE		I			35.1667	33.3667
1608	CIho2045	Hordeum vulgare	IRN	NE	wt0A	I			29.8742	52.8019
1609	CIho2443	Hordeum vulgare	IRN	NE	wt0A	I			29.8742	52.8019
1610	CIho9960	Hordeum vulgare	IRN	NE	I	missing			35.6833	51.4167
1611	CIho9961	Hordeum vulgare	IRN	NE	I	I	II	I	35.6833	51.4167
1612	CIho9962	Hordeum vulgare	IRN	NE	I	I	II	I	35.6833	51.4167
1613	FT235	Hordeum spontaneum	IRN	NE	wt0A	I	I	I	31.85	48.9
1614	FT236	Hordeum spontaneum	IRN	NE	wt0A	I	I	I	31.5	48.8
1615	FT237	Hordeum spontaneum	IRN	NE	wt0A	I	I	I	33.55	46.2167
1616	FT238	Hordeum spontaneum	IRN	NE	XLII	I			32	53
1617	FT239	Hordeum spontaneum	IRN	NE	I	I	III	I	32	53
1618	FT240	Hordeum spontaneum	IRN	NE	wt0A	I			32	53
1619	FT241	Hordeum spontaneum	IRN	NE	XLII	I	III	I	35.7	51.42
1620	FT242	Hordeum spontaneum	IRN	NE	wt0A	I	III	I	34.0833	49.8
1621	FT243	Hordeum spontaneum	IRN	NE	wt0B	I			30.5167	49.8333
1622	FT244	Hordeum spontaneum	IRN	NE	wt0A	I			32.55	48.8167
1623	FT245	Hordeum spontaneum	IRN	NE	wt0A	I	I	I	32.55	48.8167
1624	FT246	Hordeum spontaneum	IRN	NE	wt0A	I	II	I	31.5333	48.8167
1625	FT247	Hordeum spontaneum	IRN	NE	IV	I			32.55	48.8167
1626	FT248	Hordeum spontaneum	IRN	NE	wt0A	I	I	I	31.6759	48.5792
1627	FT282	Hordeum spontaneum	IRN	NE	wt0A	I	I	I	32	48.55
1628	FT284	Hordeum spontaneum	IRN	NE	LVIII	I	I	I	30.283	57.083
1629	FT285	Hordeum spontaneum	IRN	NE	I	I	III	I	33.55	46.2167
1630	FT286	Hordeum spontaneum	IRN	NE	wt0A	I	I	I	30.0667	50.8333
1631	FT330	Hordeum spontaneum	IRN	NE	XLII	I	III	I	30.3592	50.7925
1632	FT331	Hordeum spontaneum	IRN	NE	XLVII	I	III	I	33.2333	48.5667
1633	FT332	Hordeum spontaneum	IRN	NE	wt0A	I	II	I	33.8167	48.1833
1634	FT333	Hordeum spontaneum	IRN	NE	wt0A	I	I	I	35.983	59.483
1635	FT339	Hordeum spontaneum	IRN	NE	wt0A	missing			32	53
1636	FT344	Hordeum spontaneum	IRN	NE	wt0A	I			36.6217	53.0333
1637	FT345	Hordeum spontaneum	IRN	NE	wt0A	I	I	I	36.6217	53.0333
1638	FT346	Hordeum spontaneum	IRN	NE	wt0A	I			30.5167	49.8333
1639	FT347	Hordeum spontaneum	IRN	NE	wt0A	I	I	I	32.55	49.8333
1640	FT348	Hordeum spontaneum	IRN	NE	wt0A	I			32.55	48.8167
1641	FT349	Hordeum spontaneum	IRN	NE	wt0A	I	I	I	32.55	48.8167
1642	FT350	Hordeum spontaneum	IRN	NE	wt0A	I			31.5333	48.8167
1643	FT351	Hordeum spontaneum	IRN	NE	wt0A	I	I	missing	31.5333	48.8167
1644	FT352	Hordeum spontaneum	IRN	NE	wt0A	I			31.5333	48.8167
1645	FT353	Hordeum spontaneum	IRN	NE	missing	I			31.5333	48.8167
1646	FT354	Hordeum spontaneum	IRN	NE	IV	I			32.55	48.8167
1647	FT355	Hordeum spontaneum	IRN	NE	wt0A	I			31.5333	48.8167
1648	FT378	Hordeum spontaneum	IRN	NE	wt0A	I			32	53
1649	FT423	Hordeum spontaneum	IRN	NE	wt0A	missing			32	53
1650	FT436	Hordeum vulgare	IRN	NE		III			35.6961	51.4231
1651	FT509	Hordeum spontaneum	IRN	NE	wt0A	I	I	I	37.0667	45.4667
1652	FT510	Hordeum spontaneum	IRN	NE	wt0A	I			31.5333	48.8167
1653	FT514	Hordeum spontaneum	IRN	NE	wt0A	I			36.6217	53.0333
1654	FT517	Hordeum spontaneum	IRN	NE	XLII	I	III	I	31.85	48.9
1655	FT526	Hordeum vulgare	IRN	NE		VI			35.6961	51.4231
1656	FT527	Hordeum vulgare	IRN	NE		I			35.6961	51.4231
1657	FT528	Hordeum vulgare	IRN	NE		I			35.6961	51.4231
1658	FT529	Hordeum vulgare	IRN	NE		I			35.6961	51.4231
1659	FT550	Hordeum vulgare	IRN	NE		I			35.6961	51.4231
1660	FT564	Hordeum spontaneum	IRN	NE	wt0A	I			36.75	45.717
1661	FT569	Hordeum spontaneum	IRN	NE	wt0A	I	XI	I	34.617	46.95
1662	FT605	Hordeum spontaneum	IRN	NE	XLII	I			31.85	48.9
1663	FT611	Hordeum spontaneum	IRN	NE	wt0A	I	III	I	35.5	51.25
1664	FT612	Hordeum spontaneum	IRN	NE	XLII	I	X	I	32.55	49.8333
1665	FT613	Hordeum spontaneum	IRN	NE	wt0A	I	III	I	32.55	49.83
1666	FT614	Hordeum spontaneum	IRN	NE	XLVII	missing			32.55	49.8333
1667	FT616	Hordeum spontaneum	IRN	NE	wt0A	I	I	missing	32.1892	48.2578
1668	FT618	Hordeum spontaneum	IRN	NE	missing	I			36.2667	47.7667
1669	FT655	Hordeum spontaneum	IRN	NE	wt0A	I			36.75	45.7167
1670	FT656	Hordeum spontaneum	IRN	NE	wt0A	I	II	IV	31.2833	48.7167
1671	FT657	Hordeum spontaneum	IRN	NE	wt0B	XIII	III	II	29.6081	52.5247
1672	FT658	Hordeum spontaneum	IRN	NE	wt0A	I	I	I	35.3667	43.2
1673	FT660	Hordeum spontaneum	IRN	NE	wt0A	I	I	missing	36.75	45.7
1674	FT661	Hordeum spontaneum	IRN	NE	wt0A	XIII	I	I	38.5	47.2
1675	FT675	Hordeum spontaneum	IRN	NE	wt0A	I	III	missing	35.6961	51.4231
1676	FT677	Hordeum spontaneum	IRN	NE	wt0A	I	I	I	31.5333	48.8167
1677	FT800	Hordeum vulgare	IRN	NE		I			35.6961	51.4231
1678	FTblack	Hordeum vulgare	IRN	NE		I			35.6961	51.4231
1679	FTwhite	Hordeum vulgare	IRN	NE		I			35.6961	51.4231
1680	HOR2777	Hordeum vulgare	IRN	NE		I			37.6333	47.8
1681	HOR2785	Hordeum vulgare	IRN	NE		I			35.6	51.8667
1682	HOR2792	Hordeum vulgare	IRN	NE		I			30.5167	50.85
1683	HOR2795	Hordeum vulgare	IRN	NE		I			32.55	49.8333
1684	HOR2797	Hordeum vulgare	IRN	NE		I			32.55	48.8167
1685	HOR2800	Hordeum vulgare	IRN	NE		I			31.5333	48.8167
1686	HOR2807	Hordeum vulgare	IRN	NE		I			32.55	50.85
1687	HOR2808	Hordeum vulgare	IRN	NE		I			33.5667	50.85
1688	HOR2809	Hordeum vulgare	IRN	NE		I			33.5667	50.85
1689	HOR2815	Hordeum vulgare	IRN	NE		I			35.6	48.8167
1690	HOR2819	Hordeum vulgare	IRN	NE		I			35.6	48.8167
1691	HOR2820	Hordeum vulgare	IRN	NE		I			35.6	48.8167
1692	HOR2828	Hordeum vulgare	IRN	NE		I			34.5833	48.8167
1693	HOR2829	Hordeum vulgare	IRN	NE		I			34.5833	48.8167
1694	HOR2833	Hordeum vulgare	IRN	NE		I			34.5833	48.8167
1695	HOR2835	Hordeum vulgare	IRN	NE		I			34.5833	48.8167
1696	HOR2838	Hordeum vulgare	IRN	NE		missing			31.5333	48.8167
1697	HOR2841	Hordeum vulgare	IRN	NE		I			37.6333	46.7833
1698	HOR2844	Hordeum vulgare	IRN	NE		I			37.6333	46.7833
1699	HOR2849	Hordeum vulgare	IRN	NE		I			37.6333	46.7833
1700	HOR2853	Hordeum vulgare	IRN	NE		I			38.65	46.7833
1701	HOR2857	Hordeum vulgare	IRN	NE		I			36.6167	49.8333
1702	HOR2867	Hordeum vulgare	IRN	NE		I			37.6333	58.9833
1703	HOR2872	Hordeum vulgare	IRN	NE		I			35.6	51.8667
1704	HOR3298	Hordeum vulgare	IRN	NE		IV			32.55	50.85
1705	KC70115	Hordeum vulgare	IRN	NE		missing			35.6961	51.4231
1706	TN3826	Hordeum vulgare	IRN	NE		I			35.6961	51.4231
1707	TN4792	Hordeum vulgare	IRN	NE		I			35.6961	51.4231
1708	TN6396	Hordeum vulgare	IRN	NE		I			35.6961	51.4231
1709	PI28624	Hordeum vulgare	IRN	NE	III	I	III	I	35.6833	51.4167
1710	PI39595	Hordeum vulgare	IRN	NE	wt0A	I			36	65
1711	PI39597	Hordeum vulgare	IRN	NE	wt0A	I			29.8742	52.8019
1712	PI47541	Hordeum vulgare	IRN	NE	wt0A	I			35.6833	51.4167
1713	PI48640	Hordeum vulgare	IRN	NE	wt0A	missing			35.6833	51.4167
1714	BCC93	Hordeum vulgare	IRQ	NE		I			33.3333	44.3833
1715	CIho1456	Hordeum vulgare	IRQ	NE	wt0A	I	missing	I	33.3	44.6
1716	CIho1457	Hordeum vulgare	IRQ	NE	wt0A	I	missing	I	33.3	44.6
1717	CIho1460	Hordeum vulgare	IRQ	NE	I	I	missing	I	33.3	44.6
1718	CIho1462	Hordeum vulgare	IRQ	NE	wt0A	missing			33.3	44.6
1719	CIho1465	Hordeum vulgare	IRQ	NE	wt0A	I			33.3	44.6
1720	CIho1466	Hordeum vulgare	IRQ	NE	I	I			33.3	44.6
1721	CIho1468	Hordeum vulgare	IRQ	NE	I	I			33.3	44.6
1722	CIho1469	Hordeum vulgare	IRQ	NE	I	missing			33.3	44.6
1723	Ciho1459	Hordeum vulgare	IRQ	NE	I	I			33.3	44.6
1724	CIho1467	Hordeum vulgare	IRQ	NE	I	missing			33.3	44.6
1725	FT229	Hordeum spontaneum	IRQ	NE	wt0B	I	I	I	36.4	44.15
1726	FT230	Hordeum spontaneum	IRQ	NE	missing	missing			35.0333	45.7167
1727	FT231	Hordeum spontaneum	IRQ	NE	wt0A	I	III	VI	35.5833	43
1728	FT232	Hordeum spontaneum	IRQ	NE	wt0A	I	I	I	36.4167	41.65
1729	FT233	Hordeum spontaneum	IRQ	NE	wt0A	I			33.33	44.4
1730	FT234	Hordeum spontaneum	IRQ	NE	I	I	I	I	33.33	44.4
1731	FT283	Hordeum spontaneum	IRQ	NE	wt0A	XII	I	I	36.4	44.2
1732	FT446	Hordeum spontaneum	IRQ	NE	wt0A	I	I	I	35.5367	44.8319
1733	FT507	Hordeum spontaneum	IRQ	NE	XLIV	I	I	I	36.3833	43.4167
1734	FT508	Hordeum spontaneum	IRQ	NE	wt0A	I			33.33	44.4
1735	FT515	Hordeum spontaneum	IRQ	NE	wt0B	I	I	II	36.4	44.15
1736	FT562	Hordeum vulgare	IRQ	NE		I			33.325	44.422
1737	FT595	Hordeum spontaneum	IRQ	NE	XLV	I	I	I	36.3333	42.1667
1738	FT603	Hordeum spontaneum	IRQ	NE	wt0A	I	I	I	36.35	43.1333
1739	FT604	Hordeum spontaneum	IRQ	NE	wt0A	I	I	I	36.0833	43.1667
1740	FT637	Hordeum spontaneum	IRQ	NE	wt0A	XII	I	I	35.0333	45.7167
1741	HOR10484	Hordeum vulgare	IRQ	NE		III			33.3156	44.3919
1742	HOR10607	Hordeum vulgare	IRQ	NE		I			33.325	44.422
1743	HOR10609	Hordeum vulgare	IRQ	NE		I			36.1664	43.2569
1744	HOR10610	Hordeum vulgare	IRQ	NE		I			36.4433	43.2567
1745	HOR10620	Hordeum vulgare	IRQ	NE		I			34.8333	42
1746	HOR10627	Hordeum vulgare	IRQ	NE		I			34.8333	42
1747	HOR10651	Hordeum vulgare	IRQ	NE		I			36.4433	43.2567
1748	CIho2622	Hordeum vulgare	ISR	NE	wt0A	I	I	missing	31.7833	35.2333
1749	CIho6355	Hordeum vulgare	ISR	NE	wt0A	I	I	I	32.0667	34.7667
1750	CIho6356	Hordeum vulgare	ISR	NE	wt0A	I	II	missing	32.0667	34.7667
1751	CIho6357	Hordeum vulgare	ISR	NE	wt0A	I			32.0667	34.7667
1752	CIho11845	Hordeum vulgare	ISR	NE	wt0A	missing			32.0667	34.7667
1753	CIho11846	Hordeum vulgare	ISR	NE	wt0A	I			32.0667	34.7667
1754	FT001	Hordeum spontaneum	ISR	NE	wt0A	XIII			30.9341	34.8658
1755	FT002	Hordeum spontaneum	ISR	NE	wt0A	I	I	I	30.9335	34.8653
1756	FT005	Hordeum spontaneum	ISR	NE	wt0A	IV			30.9332	34.8648
1757	FT006	Hordeum spontaneum	ISR	NE	LII	I			32.4118	34.8777
1758	FT007	Hordeum spontaneum	ISR	NE	wt0B	I	XII	II	32.414	34.8802
1759	FT008	Hordeum spontaneum	ISR	NE	LII	I	III	I	32.4149	34.8804
1760	FT010	Hordeum spontaneum	ISR	NE	wt0A	I			31.8344	35.3053
1761	FT011	Hordeum spontaneum	ISR	NE	wt0A	I	I	I	31.8347	35.3048
1762	FT013	Hordeum spontaneum	ISR	NE	wt0A	I			31.9261	35.4691
1763	FT015	Hordeum spontaneum	ISR	NE	wt0A	I	I	I	31.9262	35.4684
1764	FT016	Hordeum spontaneum	ISR	NE	wt0A	I			31.9262	35.4684
1765	FT017	Hordeum spontaneum	ISR	NE	wt0A	I	III	I	32.0686	35.3984
1766	FT018	Hordeum spontaneum	ISR	NE	wt0A	XXIV	I	I	32.0687	35.3994
1767	FT020	Hordeum spontaneum	ISR	NE	wt0A	I	I	I	32.0686	35.4007
1768	FT024	Hordeum spontaneum	ISR	NE	missing	I			32.343	35.5171
1769	FT027	Hordeum spontaneum	ISR	NE	XLIV	XVIII			32.2829	35.5484
1770	FT028	Hordeum spontaneum	ISR	NE	wt0A	I	I	I	32.2824	35.5484
1771	FT031	Hordeum spontaneum	ISR	NE	XI	III	III	I	31.6983	34.5851
1772	FT033	Hordeum spontaneum	ISR	NE	wt0A	III			31.6979	34.5849
1773	FT037	Hordeum spontaneum	ISR	NE	wt0A	I	I	I	31.4012	34.473
1774	FT038	Hordeum spontaneum	ISR	NE	wt0A	I			31.402	34.4727
1775	FT042	Hordeum spontaneum	ISR	NE	wt0A	I	I	missing	30.89	34.6315
1776	FT045	Hordeum spontaneum	ISR	NE	wt0A	I	V	I	31.6729	35.4367
1777	FT046	Hordeum spontaneum	ISR	NE	wt0A	I	II	I	31.6749	35.4354
1778	FT047	Hordeum spontaneum	ISR	NE	wt0A	I			31.6749	35.4354
1779	FT050	Hordeum spontaneum	ISR	NE	wt0A	I	I	I	32.8523	35.6796
1780	FT051	Hordeum spontaneum	ISR	NE	wt0A	I			32.8524	35.6796
1781	FT052	Hordeum spontaneum	ISR	NE	wt0A	I			32.853	35.6791
1782	FT053	Hordeum spontaneum	ISR	NE	wt0A	I	I	I	32.7791	35.6607
1783	FT054	Hordeum spontaneum	ISR	NE	XLIV	I			32.7793	35.6601
1784	FT055	Hordeum spontaneum	ISR	NE	wt0A	I	I	I	32.7803	35.6597
1785	FT058	Hordeum spontaneum	ISR	NE	wt0A	I			32.6901	35.6621
1786	FT059	Hordeum spontaneum	ISR	NE	XI	I	III	I	32.6899	35.6623
1787	FT060	Hordeum spontaneum	ISR	NE	XLIV	I			32.6896	35.6618
1788	FT062	Hordeum spontaneum	ISR	NE	missing	missing			31.3478	35.1229
1789	FT063	Hordeum spontaneum	ISR	NE	XI	I			31.3471	35.1227
1790	FT064	Hordeum spontaneum	ISR	NE	wt0A	I	I	I	31.347	35.1233
1791	FT065	Hordeum spontaneum	ISR	NE	missing	missing			31.3473	35.1237
1792	FT067	Hordeum spontaneum	ISR	NE	LV	I	XII	III	31.5373	34.8904
1793	FT070	Hordeum spontaneum	ISR	NE	wt0A	I			31.5386	34.8897
1794	FT072	Hordeum spontaneum	ISR	NE	wt0A	I	II	I	31.437	34.8875
1795	FT078	Hordeum spontaneum	ISR	NE	missing	I			31.918	35.0199
1796	FT079	Hordeum spontaneum	ISR	NE	missing	I			31.9179	35.0214
1797	FT082	Hordeum spontaneum	ISR	NE	wt0A	I			32.6177	34.9323
1798	FT084	Hordeum spontaneum	ISR	NE	wt0B	I	III	II	32.6167	34.9324
1799	FT086	Hordeum spontaneum	ISR	NE	missing	XIV			32.6478	34.9673
1800	FT087	Hordeum spontaneum	ISR	NE	wt0A	missing			32.6476	34.9678
1801	FT089	Hordeum spontaneum	ISR	NE	I	I			32.6857	35.1714
1802	FT090	Hordeum spontaneum	ISR	NE	wt0A	I	II	I	32.6859	35.1705
1803	FT091	Hordeum spontaneum	ISR	NE	wt0A	I			32.6856	35.1713
1804	FT092	Hordeum spontaneum	ISR	NE	wt0A	I	I	missing	32.6848	35.1706
1805	FT094	Hordeum spontaneum	ISR	NE	wt0A	I			31.9567	34.9727
1806	FT095	Hordeum spontaneum	ISR	NE	wt0A	I	XIV	I	31.9564	34.9722
1807	FT099	Hordeum spontaneum	ISR	NE	LXI	XVII	III	I	32.5492	35.3396
1808	FT101	Hordeum spontaneum	ISR	NE	wt0A	XVII			32.5487	35.34
1809	FT102	Hordeum spontaneum	ISR	NE	wt0A	XVII	III	I	32.5486	35.3391
1810	FT103	Hordeum spontaneum	ISR	NE	LVII	I			32.4633	35.4338
1811	FT104	Hordeum spontaneum	ISR	NE	LVII	I	III	I	32.4632	35.4344
1812	FT108	Hordeum spontaneum	ISR	NE	XI	I			32.7476	35.6389
1813	FT109	Hordeum spontaneum	ISR	NE	wt0A	I			32.7471	35.6387
1814	FT110	Hordeum spontaneum	ISR	NE	LIV	missing			32.7467	35.6385
1815	FT112	Hordeum spontaneum	ISR	NE	missing	I			32.7458	35.6381
1816	FT113	Hordeum spontaneum	ISR	NE	LX	I	III	I	32.8754	35.5441
1817	FT116	Hordeum spontaneum	ISR	NE	XI	I	III	I	32.8742	35.5429
1818	FT117	Hordeum spontaneum	ISR	NE	wt0A	I			32.8736	35.5425
1819	FT123	Hordeum spontaneum	ISR	NE	LX	I	III	I	32.822	35.5033
1820	FT125	Hordeum spontaneum	ISR	NE	wt0A	missing			32.821	35.5072
1821	FT129	Hordeum spontaneum	ISR	NE	wt0A	I			32.7158	34.9757
1822	FT130	Hordeum spontaneum	ISR	NE	missing	I			32.715	34.9753
1823	FT133	Hordeum spontaneum	ISR	NE	wt0A	XV			32.7735	35.4472
1824	FT135	Hordeum spontaneum	ISR	NE	wt0A	XV	XI	I	32.7718	35.4486
1825	FT137	Hordeum spontaneum	ISR	NE	wt0A	I	I	I	32.5784	35.4707
1826	FT141	Hordeum spontaneum	ISR	NE	missing	I			32.5793	35.4729
1827	FT142	Hordeum spontaneum	ISR	NE	wt0A	XV			30.5716	34.677
1828	FT144	Hordeum spontaneum	ISR	NE	wt0A	I	III	I	30.5718	34.6796
1829	FT145	Hordeum spontaneum	ISR	NE	I	I			30.5717	34.6764
1830	FT147	Hordeum spontaneum	ISR	NE	wt0A	XIII			30.8454	34.7444
1831	FT148	Hordeum spontaneum	ISR	NE	wt0A	XIII			30.8451	34.7449
1832	FT151	Hordeum spontaneum	ISR	NE	wt0A	I	I	I	30.8444	34.7469
1833	FT152	Hordeum spontaneum	ISR	NE	missing	I			31.5969	34.8988
1834	FT153	Hordeum spontaneum	ISR	NE	missing	missing			31.5963	34.899
1835	FT155	Hordeum spontaneum	ISR	NE	XI	I	XII	I	31.5953	34.8992
1836	FT158	Hordeum spontaneum	ISR	NE	wt0A	I	III	I	32.9259	35.5311
1837	FT159	Hordeum spontaneum	ISR	NE	wt0A	I			32.9259	35.5319
1838	FT162	Hordeum spontaneum	ISR	NE	wt0A	I			32.9103	35.6056
1839	FT165	Hordeum spontaneum	ISR	NE	wt0A	XXI	III	I	32.9108	35.6046
1840	FT166	Hordeum spontaneum	ISR	NE	wt0A	I			32.944	35.7015
1841	FT167	Hordeum spontaneum	ISR	NE	wt0B	XXVII	VIII	II	32.9434	35.7004
1842	FT168	Hordeum spontaneum	ISR	NE	wt0A	I			32.9428	35.7003
1843	FT169	Hordeum spontaneum	ISR	NE	wt0A	I	I	IV	33.0703	35.7696
1844	FT170	Hordeum spontaneum	ISR	NE	wt0B	XXV			33.0708	35.7694
1845	FT172	Hordeum spontaneum	ISR	NE	XI	I	I	I	33.2294	35.7307
1846	FT173	Hordeum spontaneum	ISR	NE	XI	XXVI	III	I	33.2304	35.731
1847	FT175	Hordeum spontaneum	ISR	NE	XI	I	III	I	33.2511	35.6455
1848	FT178	Hordeum spontaneum	ISR	NE	missing	I			33.25	35.6461
1849	FT181	Hordeum spontaneum	ISR	NE	XI	III			33.1406	35.63
1850	FT183	Hordeum spontaneum	ISR	NE	wt0B	I			33.1394	35.63
1851	FT184	Hordeum spontaneum	ISR	NE	missing	XXV			33.1465	35.6297
1852	FT185	Hordeum spontaneum	ISR	NE	wt0A	XVI	III	I	33.1311	35.5564
1853	FT186	Hordeum spontaneum	ISR	NE	wt0A	I			33.1315	35.5566
1854	FT187	Hordeum spontaneum	ISR	NE	wt0A	XVI			33.1326	35.5576
1855	FT189	Hordeum spontaneum	ISR	NE	missing	I			32.9878	35.1903
1856	FT190	Hordeum spontaneum	ISR	NE	I	I			32.9867	35.1912
1857	FT194	Hordeum spontaneum	ISR	NE	wt0A	I			32.9869	35.1921
1858	FT196	Hordeum spontaneum	ISR	NE	wt0A	I	I	I	33.0463	35.2488
1859	FT197	Hordeum spontaneum	ISR	NE	LII	XXII			33.0458	35.2488
1860	FT200	Hordeum spontaneum	ISR	NE	wt0A	I			32.8726	35.502
1861	FT202	Hordeum spontaneum	ISR	NE	XI	I			32.8743	35.5022
1862	FT205	Hordeum spontaneum	ISR	NE	wt0A	I	III	V	31.8396	35.0092
1863	FT207	Hordeum spontaneum	ISR	NE	missing	I			31.8391	35.0094
1864	FT208	Hordeum spontaneum	ISR	NE	missing	I			31.8389	35.0108
1865	FT212	Hordeum spontaneum	ISR	NE	missing	I			31.6909	35.0132
1866	FT213	Hordeum spontaneum	ISR	NE	wt0A	I			31.6907	35.0127
1867	FT217	Hordeum spontaneum	ISR	NE	XI	I	I	I	31.772	35.1124
1868	FT218	Hordeum spontaneum	ISR	NE	LIII	I			31.772	35.1129
1869	FT219	Hordeum spontaneum	ISR	NE	missing	I			33.2872	35.7635
1870	FT220	Hordeum spontaneum	ISR	NE	wt0A	I	I	I	33.2873	35.763
1871	FT221	Hordeum spontaneum	ISR	NE	wt0B	I			32.9736	35.4239
1872	FT222	Hordeum spontaneum	ISR	NE	XI	XIV	I	I	32.9743	35.4239
1873	FT223	Hordeum agriocrithon	ISR	NE		I			32.0662	34.7778
1874	FT224	Hordeum vulgare	ISR	NE		I			32.0662	34.7778
1875	FT225	Hordeum vulgare	ISR	NE		I			32.0662	34.7778
1876	FT226	Hordeum vulgare	ISR	NE		I			32.0662	34.7778
1877	FT227	Hordeum vulgare	ISR	NE		I			32.0662	34.7778
1878	FT228	Hordeum vulgare	ISR	NE		missing			32.0662	34.7778
1879	FT287	Hordeum spontaneum	ISR	NE	wt0A	I	I	I	31	34.9167
1880	FT288	Hordeum spontaneum	ISR	NE	missing	missing			31.6833	35
1881	FT294	Hordeum spontaneum	ISR	NE	I	I			32.5833	35.05
1882	FT312	Hordeum spontaneum	ISR	NE	missing	I			31.85	34.9667
1883	FT313	Hordeum spontaneum	ISR	NE	wt0A	I			31.4	34.6
1884	FT314	Hordeum spontaneum	ISR	NE	wt0A	I			31.7667	35
1885	FT319	Hordeum spontaneum	ISR	NE	wt0A	I	I	I	32.35	35.5167
1886	FT327	Hordeum spontaneum	ISR	NE	wt0A	XIII	I	I	30.9167	35.05
1887	FT334	Hordeum spontaneum	ISR	NE	wt0A	XIII			31.0667	34.85
1888	FT337	Hordeum spontaneum	ISR	NE	missing	I			33.0167	35.6167
1889	FT338	Hordeum spontaneum	ISR	NE	wt0A	I	III	I	33	35.4167
1890	FT340	Hordeum spontaneum	ISR	NE	wt0B	I	I	I	31.5	34.7
1891	FT341	Hordeum spontaneum	ISR	NE	XI	I			32.3	35.0167
1892	FT372	Hordeum spontaneum	ISR	NE	XI	I	I	I	31.6833	35
1893	FT383	Hordeum spontaneum	ISR	NE	I	I	VII	I	31.77	35.23
1894	FT384	Hordeum spontaneum	ISR	NE	I	I			31.77	35.23
1895	FT385	Hordeum spontaneum	ISR	NE	wt0A	I			31.77	35.23
1896	FT386	Hordeum spontaneum	ISR	NE	XLIX	I			31.77	35.23
1897	FT387	Hordeum spontaneum	ISR	NE	XLIX	I			31.77	35.23
1898	FT393	Hordeum spontaneum	ISR	NE	wt0A	I	III	missing	32.7426	35.4453
1899	FT394	Hordeum spontaneum	ISR	NE	wt0A	XIV			31.7747	35.0485
1900	FT553	Hordeum vulgare	ISR	NE		I			32.0662	34.7778
1901	FT639	Hordeum spontaneum	ISR	NE	wt0A	XIII			31.8018	35.4766
1902	FT646	Hordeum spontaneum	ISR	NE	missing	missing			30.5719	34.6776
1903	HOR11370	Hordeum vulgare	ISR	NE		I			31.7792	35.2236
1904	HOR11371	Hordeum vulgare	ISR	NE		I			31.7792	35.2236
1905	HOR11373	Hordeum vulgare	ISR	NE		I			31.7792	35.2236
1906	HOR11374	Hordeum vulgare	ISR	NE		I			31.7792	35.2236
1907	PI51209	Hordeum vulgare	ISR	NE	wt0A	missing			33.0211	35.5756
1908	PI253574	Hordeum vulgare	ISR	NE	wt0A	missing			32.8833	35.5667
1909	PI282616	Hordeum vulgare	ISR	NE	wt0A	missing			32.0667	34.7667
1910	PI282664	Hordeum vulgare	ISR	NE	wt0A	I			32.0667	34.7667
1911	PI292015	Hordeum vulgare	ISR	NE	wt0A	I			32.0667	34.7667
1912	PI292019	Hordeum vulgare	ISR	NE	wt0A	I			32.0667	34.7667
1913	PI298655	Hordeum vulgare	ISR	NE	wt0A	missing			31.7667	35.2333
1914	PI572573	Hordeum vulgare	ISR	NE	wt0A	missing			32.0139	35.0669
1915	FT267	Hordeum spontaneum	JOR	NE	wt0A	I	I	I	31.7	35.95
1916	FT269	Hordeum spontaneum	JOR	NE	wt0A	I	III	I	32.6333	35.7
1917	FT272	Hordeum spontaneum	JOR	NE	missing	I			32.2167	36.05
1918	FT275	Hordeum spontaneum	JOR	NE	missing	I			32.0167	36.0167
1919	FT276	Hordeum spontaneum	JOR	NE	missing	I			32.5833	35.6667
1920	FT434	Hordeum vulgare	JOR	NE		I			31.9566	35.9457
1921	FT511	Hordeum spontaneum	JOR	NE	wt0A	I	I	I	32.05	35.7833
1922	FT549	Hordeum vulgare	JOR	NE		I			31.9566	35.9457
1923	FT570	Hordeum spontaneum	JOR	NE	wt0A	I	I	I	32.083	35.7167
1924	FT571	Hordeum spontaneum	JOR	NE	missing	I			32.65	35.717
1925	FT572	Hordeum spontaneum	JOR	NE	missing	I			30.667	35.633
1926	FT626	Hordeum spontaneum	JOR	NE	wt0A	XXIII	I	I	32.1	35.6667
1927	FT627	Hordeum spontaneum	JOR	NE	wt0A	III	I	I	32.0167	35.9
1928	PI203144	Hordeum vulgare	JOR	NE	wt0A	I	II	I	31.7167	35.8
1929	PI223130	Hordeum vulgare	JOR	NE	wt0A	I	II	I	31.9333	35.9167
1930	PI223131	Hordeum vulgare	JOR	NE	wt0A	I	I	I	31.9333	35.9167
1931	PI223132	Hordeum vulgare	JOR	NE	wt0A	I	II	I	31.9333	35.9167
1932	PI223133	Hordeum vulgare	JOR	NE	wt0A	I	I	I	31.9333	35.9167
1933	PI223134	Hordeum vulgare	JOR	NE	wt0A	I	II	missing	31.9333	35.9167
1934	PI223135	Hordeum vulgare	JOR	NE	wt0A	missing			31.9333	35.9167
1935	PI223136	Hordeum vulgare	JOR	NE	wt0A	I			31.9333	35.9167
1936	PI223137	Hordeum vulgare	JOR	NE	wt0A	I			31.9333	35.9167
1937	PI223138	Hordeum vulgare	JOR	NE	wt0A	I			31.9333	35.9167
1938	PI223139	Hordeum vulgare	JOR	NE	wt0A	I			31.9333	35.9167
1939	PI223140	Hordeum vulgare	JOR	NE	wt0A	I			31.9333	35.9167
1940	PI223141	Hordeum vulgare	JOR	NE	wt0A	I			31.9333	35.9167
1941	PI223142	Hordeum vulgare	JOR	NE	wt0A	I			31.9333	35.9167
1942	PI223143	Hordeum vulgare	JOR	NE	wt0A	I			31.9333	35.9167
1943	PI223144	Hordeum vulgare	JOR	NE	wt0A	I			31.9333	35.9167
1944	PI223145	Hordeum vulgare	JOR	NE	wt0A	I			31.9333	35.9167
1945	PI223146	Hordeum vulgare	JOR	NE	wt0A	I			31.9333	35.9167
1946	PI223147	Hordeum vulgare	JOR	NE	wt0A	I			31.9333	35.9167
1947	PI223148	Hordeum vulgare	JOR	NE	wt0A	I			31.9333	35.9167
1948	PI223149	Hordeum vulgare	JOR	NE	wt0A	I			31.9333	35.9167
1949	PI233834	Hordeum vulgare	JOR	NE	wt0A	I			31.9333	35.9167
1950	PI233835	Hordeum vulgare	JOR	NE	wt0A	I			31.9333	35.9167
1951	PI233837	Hordeum vulgare	JOR	NE	wt0A	I			31.9333	35.9167
1952	PI233838	Hordeum vulgare	JOR	NE	wt0A	I			31.9333	35.9167
1953	PI235183	Hordeum vulgare	JOR	NE	wt0A	missing			31.9333	35.9167
1954	PI238387	Hordeum vulgare	JOR	NE	wt0A	missing			31.9333	35.9167
1955	PI371819	Hordeum vulgare	JOR	NE	wt0A	I			31.9333	35.9167
1956	PI420918	Hordeum vulgare	JOR	NE	wt0A	I			30.8167	35.5833
1957	PI420919	Hordeum vulgare	JOR	NE	wt0A	I			31.1667	35.65
1958	PI420920	Hordeum vulgare	JOR	NE	wt0A	I			30.65	35.6333
1959	PI420921	Hordeum vulgare	JOR	NE	wt0A	missing			30.3333	35.4333
1960	PI420922	Hordeum vulgare	JOR	NE	wt0A	I	II	VIII	32.0833	35.7167
1961	PI420923	Hordeum vulgare	JOR	NE	wt0A	I	II	I	30.65	35.6333
1962	FT274	Hordeum spontaneum	LBN	NE	XI	I	I	I	33.45	35.3167
1963	FT630	Hordeum spontaneum	LBN	NE	wt0A	I	IV	I	33.4667	35.8667
1964	FT631	Hordeum spontaneum	LBN	NE	XLIV	I	I	I	33.9333	36.1
1965	FT671	Hordeum spontaneum	LBN	NE	wt0A	I	III	VII	33.8333	35.9167
1966	FT672	Hordeum spontaneum	LBN	NE	missing	missing			33.6167	35.8167
1967	FT673	Hordeum spontaneum	LBN	NE	wt0A	I	X	I	33.4333	35.75
1968	FT699	Hordeum vulgare	LBN	NE		I			33.8886	35.4955
1969	PI182660	Hordeum vulgare	LBN	NE	wt0A	missing			33.7619	35.8803
1970	PI182661	Hordeum vulgare	LBN	NE	wt0A	missing			33.7619	35.8803
1971	PI182662	Hordeum vulgare	LBN	NE	wt0A	missing			33.7619	35.8803
1972	PI182663	Hordeum vulgare	LBN	NE	wt0A	missing			33.7167	35.9167
1973	BCC167	Hordeum vulgare	OMN	NE		I			22.6667	57.3333
1974	FT786	Hordeum vulgare	OMN	NE		I			23.61	58.54
1975	PI564646	Hordeum vulgare	OMN	NE	wt0A	missing			24.3667	56.75
1976	PI564647	Hordeum vulgare	OMN	NE	wt0A	missing			24.4564	56.6536
1977	PI546648	Hordeum vulgare	OMN	NE	wt0A	missing			23.6	58.5333
1978	PI564649	Hordeum vulgare	OMN	NE	wt0A	missing			23.1667	57.3333
1979	PI564662	Hordeum vulgare	OMN	NE	wt0A	missing			23.1667	57.1667
1980	PI564664	Hordeum vulgare	OMN	NE	wt0A	missing			23.3333	56.6667
1981	PI564666	Hordeum vulgare	OMN	NE	wt0A	missing			23.5856	56.5408
1982	PI564668	Hordeum vulgare	OMN	NE	wt0A	I			22.6667	57.3333
1983	PI564669	Hordeum vulgare	OMN	NE	wt0A	I			23	57.3333
1984	PI564670	Hordeum vulgare	OMN	NE	wt0A	I	II	I	23.1667	57.6667
1985	PI564672	Hordeum vulgare	OMN	NE	wt0A	I	II	I	24	56.5
1986	CIho11789	Hordeum vulgare	SAU	NE	wt0A	I			24.6333	46.7167
1987	PI145693	Hordeum vulgare	SAU	NE	wt0A	I			18.3	42.7333
1988	PI343713	Hordeum vulgare	SAU	NE	wt0A	I			24.6333	46.7167
1989	PI574343	Hordeum vulgare	SAU	NE	wt0A	I			24.6333	46.7167
1990	PI606303	Hordeum vulgare	SAU	NE	wt0A	I			17.5167	44.3167
1991	PI606304	Hordeum vulgare	SAU	NE	wt0A	I			18.2333	42.5167
1992	PI606305	Hordeum vulgare	SAU	NE	wt0A	I			18.2333	42.5167
1993	PI606306	Hordeum vulgare	SAU	NE	wt0A	I			18.2333	42.5167
1994	PI606307	Hordeum vulgare	SAU	NE	wt0A	I	I	I	20	41.5
1995	PI606309	Hordeum vulgare	SAU	NE	wt0A	I	II	I	20	41.5
1996	PI606310	Hordeum vulgare	SAU	NE	wt0A	I	II	I	20	41.5
1997	PI606311	Hordeum vulgare	SAU	NE	wt0A	missing			21.2667	40.4167
1998	PI606312	Hordeum vulgare	SAU	NE	wt0A	I	II	I	21.2667	40.4167
1999	BCC190	Hordeum vulgare	SYR	NE		I			36.8333	40.0722
[truncated: 926 more rows]
